# Supplementary material for: (E)-1-(4,4′′-Difluoro-5′-meth­oxy-1,1′:3′,1′′-terphenyl-4′-yl)-3-(4-methyl­phen­yl)prop-2-en-1-one
Source: Acta Crystallogr Sect E Struct Rep Online. 2011 Nov 5;67(Pt 12):o3181–2. doi: 10.1107/S160053681104579X (PMC3238850; doi:10.1107/S160053681104579X)
Supplement: Supplementary file 1 [file e-67-o3181-sup1.cif]

##############################################################################
#                                                                            #
# This CIF contains the data in a paper accepted for publication in          #
# Acta Crystallographica Section E. It conforms to the requirements of       #
# Notes for Authors for Acta Crystallographica Section E, and has been       #
# peer reviewed under the auspices of the IUCr Commission on Journals.       #
#                                                                            #
# Full details of the Crystallographic Information File format               #
# are given in the paper "The Crystallographic Information File (CIF):       #
# a New Standard Archive File for Crystallography" by S. R. Hall, F. H.      #
# Allen and I. D. Brown [Acta Cryst. (1991), A47, 655-685].                  #
#                                                                            #
# The current version of the core CIF dictionary is obtainable from          #
# ftp://ftp.iucr.org/pub/cif_core.dic.                                       #
#                                                                            #
# Software is freely available for graphical display of the structure(s)     #
# in this CIF. For information consult the CIF software page                 #
# http://www.iucr.org/resources/cif/software.                                #
#                                                                            #
# This file may be used for bona fide research purposes within the           #
# scientific community so long as proper attribution is given to the journal # 
# article from which it was obtained.                                        #
#                                                                            #
##############################################################################
data_I
_audit_creation_method     SHELXL-97
_chemical_name_systematic
;
(<i>E</i>)-1-(4,4''-Difluoro-5'-methoxy-1,1':3',1''-
terphenyl-4'-yl)-3-(4-methylphenyl)prop-2-en-1-one
;
_chemical_name_common
;
;
_chemical_formula_moiety     'C29 H22 F2 O2'
_chemical_formula_sum     'C29 H22 F2 O2'
_chemical_formula_iupac     'C29 H22 F2 O2'
_chemical_formula_weight     440.47
_chemical_melting_point     465
_symmetry_cell_setting     triclinic
_symmetry_space_group_name_H-M     'P -1'
_symmetry_space_group_name_Hall     '-P 1'
loop_
    _symmetry_equiv_pos_as_xyz
    'x, y, z'
    '-x, -y, -z'
_cell_length_a     6.9020(3)
_cell_length_b     11.3965(6)
_cell_length_c     14.8362(8)
_cell_angle_alpha     96.177(2)
_cell_angle_beta     93.381(2)
_cell_angle_gamma     106.446(2)
_cell_volume     1107.85(10)
_cell_formula_units_Z     2
_cell_measurement_reflns_used     8632
_cell_measurement_theta_min     2.48
_cell_measurement_theta_max     28.29
_cell_measurement_temperature     200(2)
_exptl_crystal_description     'platelet'
_exptl_crystal_colour     'colourless'
_exptl_crystal_size_max     0.357
_exptl_crystal_size_mid     0.241
_exptl_crystal_size_min     0.112
_exptl_crystal_density_diffrn     1.320
_exptl_crystal_density_meas     ?
_exptl_crystal_density_method     'not measured'
_exptl_crystal_F_000     460
_exptl_absorpt_coefficient_mu     0.093
_exptl_absorpt_correction_type     none
_exptl_absorpt_process_details     ?
_exptl_absorpt_correction_T_min     ?
_exptl_absorpt_correction_T_max     ?
_exptl_special_details     ?
_diffrn_ambient_temperature     200(2)
_diffrn_radiation_type     MoK\a
_diffrn_radiation_wavelength     0.71073
_diffrn_radiation_source     'fine-focus sealed tube'
_diffrn_radiation_monochromator     graphite
_diffrn_measurement_device_type     'Bruker APEXII CCD'
_diffrn_measurement_device     ?
_diffrn_measurement_method     '\f and \w scans'
_diffrn_reflns_number     20122
_diffrn_reflns_av_R_equivalents     0.0418
_diffrn_reflns_av_sigmaI/netI     0.0311
_diffrn_reflns_theta_min     1.88
_diffrn_reflns_theta_max     28.38
_diffrn_reflns_theta_full     28.38
_diffrn_measured_fraction_theta_max     0.992
_diffrn_measured_fraction_theta_full     0.992
_diffrn_reflns_limit_h_min     -9
_diffrn_reflns_limit_h_max     9
_diffrn_reflns_limit_k_min     -15
_diffrn_reflns_limit_k_max     15
_diffrn_reflns_limit_l_min     -19
_diffrn_reflns_limit_l_max     19
_refine_special_details
;
;
_reflns_number_total     5516
_reflns_number_gt     4020
_reflns_threshold_expression     I>2sigma(I)
_refine_ls_structure_factor_coef     Fsqd
_refine_ls_matrix_type     full
_refine_ls_R_factor_all     0.0566
_refine_ls_R_factor_gt     0.0390
_refine_ls_wR_factor_gt     0.1013
_refine_ls_wR_factor_ref     0.1090
_refine_ls_goodness_of_fit_ref     1.061
_refine_ls_restrained_S_all     1.061
_refine_ls_number_reflns     5516
_refine_ls_number_parameters     300
_refine_ls_number_restraints     0
_refine_ls_hydrogen_treatment     constr
_refine_ls_weighting_scheme     calc
_refine_ls_weighting_details
         'calc w=1/[\s^2^(Fo^2^)+(0.0547P)^2^+0.0888P] where P=(Fo^2^+2Fc^2^)/3'
_atom_sites_solution_hydrogens     geom
_atom_sites_solution_primary     direct
_atom_sites_solution_secondary     difmap
_refine_ls_shift/su_max     0.000
_refine_ls_shift/su_mean     0.000
_refine_diff_density_max     0.256
_refine_diff_density_min     -0.239
_refine_ls_extinction_method     none
_refine_ls_extinction_coef     ?
_refine_ls_abs_structure_Flack     ?
loop_
    _atom_type_symbol
    _atom_type_description
    _atom_type_scat_dispersion_real
    _atom_type_scat_dispersion_imag
    _atom_type_scat_source
    'C' 'C' 0.0033 0.0016
                         'International Tables Vol C Tables 4.2.6.8 and 6.1.1.4'
    'H' 'H' 0.0000 0.0000
                         'International Tables Vol C Tables 4.2.6.8 and 6.1.1.4'
    'F' 'F' 0.0171 0.0103
                         'International Tables Vol C Tables 4.2.6.8 and 6.1.1.4'
    'O' 'O' 0.0106 0.0060
                         'International Tables Vol C Tables 4.2.6.8 and 6.1.1.4'
_computing_data_collection     'APEX2 (Bruker, 2010)'
_computing_cell_refinement     'SAINT (Bruker, 2010)'
_computing_data_reduction     'SAINT (Bruker, 2010)'
_computing_structure_solution     'SHELXS97 (Sheldrick, 2008)'
_computing_structure_refinement     'SHELXL97 (Sheldrick, 2008)'
_computing_molecular_graphics
             'ORTEP-3 (Farrugia, 1997) and Mercury (Macrae <i>et al.</i>, 2008)'
_computing_publication_material
                            'SHELXL97 (Sheldrick, 2008) and PLATON (Spek, 2009)'
loop_
    _atom_site_type_symbol
    _atom_site_label
    _atom_site_fract_x
    _atom_site_fract_y
    _atom_site_fract_z
    _atom_site_U_iso_or_equiv
    _atom_site_adp_type
    _atom_site_calc_flag
    _atom_site_refinement_flags
    _atom_site_occupancy
    _atom_site_symmetry_multiplicity
    _atom_site_disorder_assembly
    _atom_site_disorder_group
    F F1 -0.32392(11) -0.70671(6) 0.46700(6) 0.0469(2) Uani d . 1 1 . .
    F F2 -0.80404(14) 0.05047(10) 0.94895(6) 0.0661(3) Uani d . 1 1 . .
    O O1 -0.20131(13) 0.21294(8) 0.70190(7) 0.0448(2) Uani d . 1 1 . .
    O O2 0.19220(12) 0.09542(7) 0.60606(6) 0.0358(2) Uani d . 1 1 . .
    C C1 -0.06141(17) 0.17004(10) 0.71538(8) 0.0305(3) Uani d . 1 1 . .
    C C2 0.13900(18) 0.24573(11) 0.75946(8) 0.0336(3) Uani d . 1 1 . .
    H H2 0.2390 0.2061 0.7733 0.040 Uiso calc R 1 1 . .
    C C3 0.18420(19) 0.36734(11) 0.78036(9) 0.0364(3) Uani d . 1 1 . .
    H H3 0.0811 0.4041 0.7651 0.044 Uiso calc R 1 1 . .
    C C4 0.34886(17) 0.06610(12) 0.55736(9) 0.0376(3) Uani d . 1 1 . .
    H H4A 0.4098 0.0142 0.5913 0.056 Uiso calc R 1 1 . .
    H H4B 0.4532 0.1424 0.5503 0.056 Uiso calc R 1 1 . .
    H H4C 0.2909 0.0216 0.4972 0.056 Uiso calc R 1 1 . .
    C C5 0.9333(2) 0.70099(15) 0.96324(12) 0.0630(5) Uani d . 1 1 . .
    H H5A 0.9502 0.7847 0.9482 0.095 Uiso calc R 1 1 . .
    H H5B 1.0489 0.6733 0.9450 0.095 Uiso calc R 1 1 . .
    H H5C 0.9263 0.7008 1.0290 0.095 Uiso calc R 1 1 . .
    C C11 -0.08873(15) 0.03487(10) 0.68885(8) 0.0263(2) Uani d . 1 1 . .
    C C12 0.04172(15) 0.00001(10) 0.62946(8) 0.0270(2) Uani d . 1 1 . .
    C C13 0.01112(15) -0.12245(10) 0.59474(8) 0.0273(2) Uani d . 1 1 . .
    H H13 0.0981 -0.1439 0.5528 0.033 Uiso calc R 1 1 . .
    C C14 -0.14791(15) -0.21398(10) 0.62168(8) 0.0265(2) Uani d . 1 1 . .
    C C15 -0.27208(15) -0.18035(10) 0.68396(8) 0.0273(2) Uani d . 1 1 . .
    H H15 -0.3764 -0.2430 0.7045 0.033 Uiso calc R 1 1 . .
    C C16 -0.24777(15) -0.05737(10) 0.71708(8) 0.0260(2) Uani d . 1 1 . .
    C C21 -0.18947(15) -0.34472(10) 0.58167(8) 0.0268(2) Uani d . 1 1 . .
    C C22 -0.19231(16) -0.37483(11) 0.48819(8) 0.0308(3) Uani d . 1 1 . .
    H H22 -0.1617 -0.3109 0.4505 0.037 Uiso calc R 1 1 . .
    C C23 -0.23905(16) -0.49661(11) 0.44927(9) 0.0334(3) Uani d . 1 1 . .
    H H23 -0.2425 -0.5172 0.3853 0.040 Uiso calc R 1 1 . .
    C C24 -0.28010(16) -0.58650(10) 0.50542(9) 0.0327(3) Uani d . 1 1 . .
    C C25 -0.27847(17) -0.56188(11) 0.59813(9) 0.0354(3) Uani d . 1 1 . .
    H H25 -0.3069 -0.6266 0.6351 0.042 Uiso calc R 1 1 . .
    C C26 -0.23396(17) -0.43962(11) 0.63608(9) 0.0318(3) Uani d . 1 1 . .
    H H26 -0.2338 -0.4202 0.7000 0.038 Uiso calc R 1 1 . .
    C C31 -0.39190(16) -0.02834(10) 0.78062(8) 0.0279(2) Uani d . 1 1 . .
    C C32 -0.32771(18) 0.05884(11) 0.85792(8) 0.0351(3) Uani d . 1 1 . .
    H H32 -0.1872 0.1002 0.8720 0.042 Uiso calc R 1 1 . .
    C C33 -0.4659(2) 0.08601(13) 0.91445(9) 0.0427(3) Uani d . 1 1 . .
    H H33 -0.4220 0.1466 0.9664 0.051 Uiso calc R 1 1 . .
    C C34 -0.6676(2) 0.02359(13) 0.89374(10) 0.0425(3) Uani d . 1 1 . .
    C C35 -0.73750(18) -0.06496(13) 0.82011(9) 0.0395(3) Uani d . 1 1 . .
    H H35 -0.8780 -0.1077 0.8081 0.047 Uiso calc R 1 1 . .
    C C36 -0.59796(16) -0.09080(11) 0.76341(8) 0.0325(3) Uani d . 1 1 . .
    H H36 -0.6438 -0.1521 0.7120 0.039 Uiso calc R 1 1 . .
    C C41 0.3765(2) 0.45038(11) 0.82446(9) 0.0373(3) Uani d . 1 1 . .
    C C42 0.5431(2) 0.40945(13) 0.84736(11) 0.0496(4) Uani d . 1 1 . .
    H H42 0.5346 0.3248 0.8328 0.059 Uiso calc R 1 1 . .
    C C43 0.7201(2) 0.49057(13) 0.89099(11) 0.0526(4) Uani d . 1 1 . .
    H H43 0.8312 0.4604 0.9061 0.063 Uiso calc R 1 1 . .
    C C44 0.7401(2) 0.61507(12) 0.91337(9) 0.0456(3) Uani d . 1 1 . .
    C C45 0.5773(2) 0.65663(12) 0.88825(10) 0.0477(4) Uani d . 1 1 . .
    H H45 0.5884 0.7419 0.9011 0.057 Uiso calc R 1 1 . .
    C C46 0.3984(2) 0.57627(12) 0.84473(10) 0.0435(3) Uani d . 1 1 . .
    H H46 0.2889 0.6073 0.8284 0.052 Uiso calc R 1 1 . .
loop_
    _atom_site_aniso_label
    _atom_site_aniso_U_11
    _atom_site_aniso_U_22
    _atom_site_aniso_U_33
    _atom_site_aniso_U_12
    _atom_site_aniso_U_13
    _atom_site_aniso_U_23
    F1 0.0460(4) 0.0236(4) 0.0651(6) 0.0042(3) 0.0076(4) -0.0058(3)
    F2 0.0647(6) 0.0905(7) 0.0592(6) 0.0438(5) 0.0305(5) 0.0092(5)
    O1 0.0439(5) 0.0328(5) 0.0615(7) 0.0168(4) 0.0003(4) 0.0101(4)
    O2 0.0357(4) 0.0264(4) 0.0418(5) 0.0010(3) 0.0141(4) 0.0051(4)
    C1 0.0366(6) 0.0260(6) 0.0301(6) 0.0095(5) 0.0056(5) 0.0066(5)
    C2 0.0384(6) 0.0270(6) 0.0340(7) 0.0075(5) 0.0025(5) 0.0041(5)
    C3 0.0450(7) 0.0280(6) 0.0352(7) 0.0087(5) 0.0063(5) 0.0038(5)
    C4 0.0288(6) 0.0398(7) 0.0415(7) 0.0032(5) 0.0100(5) 0.0085(6)
    C5 0.0609(9) 0.0533(10) 0.0569(10) -0.0055(7) 0.0006(8) -0.0081(8)
    C11 0.0274(5) 0.0243(5) 0.0264(6) 0.0067(4) -0.0007(4) 0.0039(4)
    C12 0.0253(5) 0.0251(5) 0.0288(6) 0.0036(4) 0.0011(4) 0.0059(4)
    C13 0.0249(5) 0.0274(6) 0.0294(6) 0.0071(4) 0.0036(4) 0.0030(5)
    C14 0.0258(5) 0.0245(5) 0.0284(6) 0.0067(4) -0.0003(4) 0.0040(4)
    C15 0.0247(5) 0.0255(6) 0.0301(6) 0.0039(4) 0.0029(4) 0.0059(5)
    C16 0.0251(5) 0.0273(6) 0.0256(6) 0.0077(4) 0.0005(4) 0.0040(4)
    C21 0.0222(5) 0.0240(5) 0.0335(6) 0.0059(4) 0.0029(4) 0.0033(4)
    C22 0.0298(5) 0.0274(6) 0.0345(7) 0.0067(4) 0.0048(5) 0.0047(5)
    C23 0.0296(5) 0.0320(6) 0.0359(7) 0.0068(5) 0.0035(5) -0.0015(5)
    C24 0.0248(5) 0.0224(6) 0.0481(8) 0.0049(4) 0.0034(5) -0.0023(5)
    C25 0.0339(6) 0.0248(6) 0.0479(8) 0.0067(5) 0.0060(5) 0.0099(5)
    C26 0.0314(5) 0.0300(6) 0.0336(6) 0.0079(4) 0.0043(5) 0.0051(5)
    C31 0.0298(5) 0.0287(6) 0.0283(6) 0.0116(4) 0.0044(4) 0.0078(5)
    C32 0.0375(6) 0.0340(7) 0.0334(7) 0.0101(5) 0.0041(5) 0.0032(5)
    C33 0.0552(8) 0.0406(7) 0.0353(7) 0.0188(6) 0.0097(6) 0.0017(6)
    C34 0.0476(7) 0.0536(8) 0.0394(8) 0.0298(6) 0.0190(6) 0.0143(6)
    C35 0.0302(6) 0.0520(8) 0.0424(8) 0.0173(5) 0.0078(5) 0.0164(6)
    C36 0.0306(5) 0.0362(6) 0.0326(6) 0.0118(5) 0.0026(5) 0.0077(5)
    C41 0.0484(7) 0.0263(6) 0.0334(7) 0.0046(5) 0.0065(5) 0.0020(5)
    C42 0.0581(8) 0.0282(7) 0.0574(9) 0.0076(6) -0.0049(7) 0.0034(6)
    C43 0.0541(8) 0.0412(8) 0.0570(10) 0.0079(6) -0.0068(7) 0.0056(7)
    C44 0.0540(8) 0.0378(8) 0.0347(7) -0.0014(6) 0.0069(6) -0.0016(6)
    C45 0.0619(9) 0.0286(7) 0.0445(8) 0.0027(6) 0.0124(7) -0.0061(6)
    C46 0.0535(8) 0.0299(7) 0.0448(8) 0.0095(6) 0.0098(6) -0.0012(6)
_geom_special_details
;
;
loop_
    _geom_bond_atom_site_label_1
    _geom_bond_atom_site_label_2
    _geom_bond_site_symmetry_2
    _geom_bond_distance
    _geom_bond_publ_flag
    F1 C24 . 1.3676(13) ?
    F2 C34 . 1.3610(14) ?
    O1 C1 . 1.2153(14) ?
    O2 C12 . 1.3660(12) ?
    O2 C4 . 1.4310(14) ?
    C1 C2 . 1.4770(16) ?
    C1 C11 . 1.5032(15) ?
    C2 C3 . 1.3288(17) ?
    C2 H2 . 0.9500 ?
    C3 C41 . 1.4625(18) ?
    C3 H3 . 0.9500 ?
    C4 H4A . 0.9800 ?
    C4 H4B . 0.9800 ?
    C4 H4C . 0.9800 ?
    C5 C44 . 1.507(2) ?
    C5 H5A . 0.9800 ?
    C5 H5B . 0.9800 ?
    C5 H5C . 0.9800 ?
    C11 C12 . 1.4020(16) ?
    C11 C16 . 1.4075(15) ?
    C12 C13 . 1.3869(16) ?
    C13 C14 . 1.3949(15) ?
    C13 H13 . 0.9500 ?
    C14 C15 . 1.3923(15) ?
    C14 C21 . 1.4840(15) ?
    C15 C16 . 1.3938(15) ?
    C15 H15 . 0.9500 ?
    C16 C31 . 1.4891(15) ?
    C21 C22 . 1.3900(17) ?
    C21 C26 . 1.3946(16) ?
    C22 C23 . 1.3841(16) ?
    C22 H22 . 0.9500 ?
    C23 C24 . 1.3678(17) ?
    C23 H23 . 0.9500 ?
    C24 C25 . 1.3727(19) ?
    C25 C26 . 1.3861(17) ?
    C25 H25 . 0.9500 ?
    C26 H26 . 0.9500 ?
    C31 C36 . 1.3927(15) ?
    C31 C32 . 1.3945(17) ?
    C32 C33 . 1.3837(17) ?
    C32 H32 . 0.9500 ?
    C33 C34 . 1.371(2) ?
    C33 H33 . 0.9500 ?
    C34 C35 . 1.367(2) ?
    C35 C36 . 1.3873(17) ?
    C35 H35 . 0.9500 ?
    C36 H36 . 0.9500 ?
    C41 C42 . 1.395(2) ?
    C41 C46 . 1.3967(17) ?
    C42 C43 . 1.380(2) ?
    C42 H42 . 0.9500 ?
    C43 C44 . 1.387(2) ?
    C43 H43 . 0.9500 ?
    C44 C45 . 1.384(2) ?
    C45 C46 . 1.3850(19) ?
    C45 H45 . 0.9500 ?
    C46 H46 . 0.9500 ?
loop_
    _geom_angle_atom_site_label_1
    _geom_angle_atom_site_label_2
    _geom_angle_atom_site_label_3
    _geom_angle_site_symmetry_1
    _geom_angle_site_symmetry_3
    _geom_angle
    _geom_angle_publ_flag
    C12 O2 C4 . . 117.89(9) ?
    O1 C1 C2 . . 122.43(11) ?
    O1 C1 C11 . . 120.40(10) ?
    C2 C1 C11 . . 117.16(10) ?
    C3 C2 C1 . . 122.25(11) ?
    C3 C2 H2 . . 118.9 ?
    C1 C2 H2 . . 118.9 ?
    C2 C3 C41 . . 126.60(12) ?
    C2 C3 H3 . . 116.7 ?
    C41 C3 H3 . . 116.7 ?
    O2 C4 H4A . . 109.5 ?
    O2 C4 H4B . . 109.5 ?
    H4A C4 H4B . . 109.5 ?
    O2 C4 H4C . . 109.5 ?
    H4A C4 H4C . . 109.5 ?
    H4B C4 H4C . . 109.5 ?
    C44 C5 H5A . . 109.5 ?
    C44 C5 H5B . . 109.5 ?
    H5A C5 H5B . . 109.5 ?
    C44 C5 H5C . . 109.5 ?
    H5A C5 H5C . . 109.5 ?
    H5B C5 H5C . . 109.5 ?
    C12 C11 C16 . . 118.99(10) ?
    C12 C11 C1 . . 118.59(9) ?
    C16 C11 C1 . . 122.31(10) ?
    O2 C12 C13 . . 123.56(10) ?
    O2 C12 C11 . . 115.00(10) ?
    C13 C12 C11 . . 121.37(9) ?
    C12 C13 C14 . . 119.73(10) ?
    C12 C13 H13 . . 120.1 ?
    C14 C13 H13 . . 120.1 ?
    C15 C14 C13 . . 119.07(10) ?
    C15 C14 C21 . . 120.41(9) ?
    C13 C14 C21 . . 120.48(10) ?
    C14 C15 C16 . . 121.90(10) ?
    C14 C15 H15 . . 119.1 ?
    C16 C15 H15 . . 119.1 ?
    C15 C16 C11 . . 118.83(10) ?
    C15 C16 C31 . . 118.77(9) ?
    C11 C16 C31 . . 122.40(10) ?
    C22 C21 C26 . . 118.81(11) ?
    C22 C21 C14 . . 120.14(10) ?
    C26 C21 C14 . . 121.01(11) ?
    C23 C22 C21 . . 120.93(11) ?
    C23 C22 H22 . . 119.5 ?
    C21 C22 H22 . . 119.5 ?
    C24 C23 C22 . . 118.18(12) ?
    C24 C23 H23 . . 120.9 ?
    C22 C23 H23 . . 120.9 ?
    F1 C24 C23 . . 118.13(11) ?
    F1 C24 C25 . . 118.60(11) ?
    C23 C24 C25 . . 123.27(11) ?
    C24 C25 C26 . . 117.94(11) ?
    C24 C25 H25 . . 121.0 ?
    C26 C25 H25 . . 121.0 ?
    C25 C26 C21 . . 120.86(12) ?
    C25 C26 H26 . . 119.6 ?
    C21 C26 H26 . . 119.6 ?
    C36 C31 C32 . . 118.37(11) ?
    C36 C31 C16 . . 119.36(10) ?
    C32 C31 C16 . . 122.27(10) ?
    C33 C32 C31 . . 120.91(11) ?
    C33 C32 H32 . . 119.5 ?
    C31 C32 H32 . . 119.5 ?
    C34 C33 C32 . . 118.51(13) ?
    C34 C33 H33 . . 120.7 ?
    C32 C33 H33 . . 120.7 ?
    F2 C34 C35 . . 118.54(12) ?
    F2 C34 C33 . . 118.68(13) ?
    C35 C34 C33 . . 122.78(12) ?
    C34 C35 C36 . . 118.27(11) ?
    C34 C35 H35 . . 120.9 ?
    C36 C35 H35 . . 120.9 ?
    C35 C36 C31 . . 121.12(12) ?
    C35 C36 H36 . . 119.4 ?
    C31 C36 H36 . . 119.4 ?
    C42 C41 C46 . . 117.55(12) ?
    C42 C41 C3 . . 122.68(12) ?
    C46 C41 C3 . . 119.77(12) ?
    C43 C42 C41 . . 120.74(13) ?
    C43 C42 H42 . . 119.6 ?
    C41 C42 H42 . . 119.6 ?
    C42 C43 C44 . . 121.73(15) ?
    C42 C43 H43 . . 119.1 ?
    C44 C43 H43 . . 119.1 ?
    C45 C44 C43 . . 117.65(13) ?
    C45 C44 C5 . . 121.74(14) ?
    C43 C44 C5 . . 120.61(15) ?
    C44 C45 C46 . . 121.26(13) ?
    C44 C45 H45 . . 119.4 ?
    C46 C45 H45 . . 119.4 ?
    C45 C46 C41 . . 121.02(14) ?
    C45 C46 H46 . . 119.5 ?
    C41 C46 H46 . . 119.5 ?
loop_
    _geom_torsion_atom_site_label_1
    _geom_torsion_atom_site_label_2
    _geom_torsion_atom_site_label_3
    _geom_torsion_atom_site_label_4
    _geom_torsion_site_symmetry_1
    _geom_torsion_site_symmetry_2
    _geom_torsion_site_symmetry_3
    _geom_torsion_site_symmetry_4
    _geom_torsion
    _geom_torsion_publ_flag
    O1 C1 C2 C3 . . . . -5.67(19) ?
    C11 C1 C2 C3 . . . . 175.54(11) ?
    C1 C2 C3 C41 . . . . 179.52(11) ?
    O1 C1 C11 C12 . . . . 123.37(12) ?
    C2 C1 C11 C12 . . . . -57.82(14) ?
    O1 C1 C11 C16 . . . . -52.71(16) ?
    C2 C1 C11 C16 . . . . 126.10(11) ?
    C4 O2 C12 C13 . . . . -12.40(16) ?
    C4 O2 C12 C11 . . . . 170.52(10) ?
    C16 C11 C12 O2 . . . . -179.66(10) ?
    C1 C11 C12 O2 . . . . 4.12(15) ?
    C16 C11 C12 C13 . . . . 3.19(16) ?
    C1 C11 C12 C13 . . . . -173.03(10) ?
    O2 C12 C13 C14 . . . . -179.30(10) ?
    C11 C12 C13 C14 . . . . -2.40(17) ?
    C12 C13 C14 C15 . . . . -0.65(16) ?
    C12 C13 C14 C21 . . . . 176.85(10) ?
    C13 C14 C15 C16 . . . . 2.93(16) ?
    C21 C14 C15 C16 . . . . -174.57(10) ?
    C14 C15 C16 C11 . . . . -2.12(16) ?
    C14 C15 C16 C31 . . . . 177.50(10) ?
    C12 C11 C16 C15 . . . . -0.93(15) ?
    C1 C11 C16 C15 . . . . 175.14(10) ?
    C12 C11 C16 C31 . . . . 179.47(10) ?
    C1 C11 C16 C31 . . . . -4.47(16) ?
    C15 C14 C21 C22 . . . . 131.87(11) ?
    C13 C14 C21 C22 . . . . -45.60(15) ?
    C15 C14 C21 C26 . . . . -45.62(15) ?
    C13 C14 C21 C26 . . . . 136.91(11) ?
    C26 C21 C22 C23 . . . . 0.24(16) ?
    C14 C21 C22 C23 . . . . -177.31(10) ?
    C21 C22 C23 C24 . . . . -0.74(16) ?
    C22 C23 C24 F1 . . . . -179.24(10) ?
    C22 C23 C24 C25 . . . . 0.43(17) ?
    F1 C24 C25 C26 . . . . -179.95(10) ?
    C23 C24 C25 C26 . . . . 0.38(17) ?
    C24 C25 C26 C21 . . . . -0.90(17) ?
    C22 C21 C26 C25 . . . . 0.60(16) ?
    C14 C21 C26 C25 . . . . 178.12(10) ?
    C15 C16 C31 C36 . . . . -42.03(15) ?
    C11 C16 C31 C36 . . . . 137.58(11) ?
    C15 C16 C31 C32 . . . . 137.28(12) ?
    C11 C16 C31 C32 . . . . -43.11(16) ?
    C36 C31 C32 C33 . . . . -2.31(18) ?
    C16 C31 C32 C33 . . . . 178.38(11) ?
    C31 C32 C33 C34 . . . . 1.19(19) ?
    C32 C33 C34 F2 . . . . -179.71(12) ?
    C32 C33 C34 C35 . . . . 0.6(2) ?
    F2 C34 C35 C36 . . . . 179.17(11) ?
    C33 C34 C35 C36 . . . . -1.1(2) ?
    C34 C35 C36 C31 . . . . -0.09(18) ?
    C32 C31 C36 C35 . . . . 1.75(17) ?
    C16 C31 C36 C35 . . . . -178.91(11) ?
    C2 C3 C41 C42 . . . . 2.5(2) ?
    C2 C3 C41 C46 . . . . -177.86(12) ?
    C46 C41 C42 C43 . . . . 2.0(2) ?
    C3 C41 C42 C43 . . . . -178.37(13) ?
    C41 C42 C43 C44 . . . . -0.3(2) ?
    C42 C43 C44 C45 . . . . -1.7(2) ?
    C42 C43 C44 C5 . . . . 178.37(15) ?
    C43 C44 C45 C46 . . . . 1.9(2) ?
    C5 C44 C45 C46 . . . . -178.15(13) ?
    C44 C45 C46 C41 . . . . -0.2(2) ?
    C42 C41 C46 C45 . . . . -1.7(2) ?
    C3 C41 C46 C45 . . . . 178.59(12) ?
loop_
    _geom_hbond_atom_site_label_D
    _geom_hbond_atom_site_label_H
    _geom_hbond_atom_site_label_A
    _geom_hbond_site_symmetry_A
    _geom_hbond_distance_DH
    _geom_hbond_distance_HA
    _geom_hbond_distance_DA
    _geom_hbond_angle_DHA
    C4 H4B F1 1_665 0.98 2.46 3.3756(14) 156.1
    C25 H25 O1 1_545 0.95 2.43 3.2812(15) 148.7
_iucr_refine_instructions_details
;
TITL ba387_s in P-1
CELL  0.71073    6.9020   11.3965   14.8362    96.177    93.381   106.446
ZERR  2           0.0003    0.0006    0.0008     0.002     0.002     0.002
LATT   1
SFAC  C  H  F  O
UNIT    58   44   4   4
ACTA
BOND $H
CONF
HTAB
TEMP -73
OMIT 0   0   1
EQIV $1 1+x,1+y,z
EQIV $2 x,-1+y,z
HTAB C4 F1_$1
HTAB C25 O1_$2
MPLA C21 C22 C23 C24 C25 C26
MPLA C11 C12 C13 C14 C15 C16
MPLA C31 C32 C33 C34 C35 C36
L.S. 10
FMAP 2
PLAN -5
WGHT    0.054700    0.088800
FVAR       0.41317
F1    3   -0.323916   -0.706713    0.466995    11.00000    0.04600    0.02358 =
         0.06514   -0.00579    0.00758    0.00425
F2    3   -0.804041    0.050466    0.948951    11.00000    0.06471    0.09050 =
         0.05924    0.00922    0.03055    0.04380
O1    4   -0.201312    0.212941    0.701896    11.00000    0.04394    0.03282 =
         0.06153    0.01007    0.00032    0.01682
O2    4    0.192197    0.095421    0.606058    11.00000    0.03569    0.02641 =
         0.04183    0.00508    0.01412    0.00097
C1    1   -0.061412    0.170037    0.715382    11.00000    0.03658    0.02601 =
         0.03015    0.00656    0.00555    0.00949
C2    1    0.139001    0.245726    0.759461    11.00000    0.03836    0.02702 =
         0.03402    0.00408    0.00254    0.00754
AFIX  43
H2    2    0.239014    0.206110    0.773348    11.00000   -1.20000
AFIX   0
C3    1    0.184200    0.367345    0.780359    11.00000    0.04499    0.02798 =
         0.03518    0.00382    0.00628    0.00866
AFIX  43
H3    2    0.081130    0.404074    0.765108    11.00000   -1.20000
AFIX   0
C4    1    0.348858    0.066098    0.557356    11.00000    0.02878    0.03976 =
         0.04154    0.00846    0.00999    0.00318
AFIX 137
H4A   2    0.409765    0.014167    0.591285    11.00000   -1.50000
H4B   2    0.453247    0.142417    0.550275    11.00000   -1.50000
H4C   2    0.290850    0.021629    0.497154    11.00000   -1.50000
AFIX   0
C5    1    0.933265    0.700994    0.963239    11.00000    0.06089    0.05330 =
         0.05695   -0.00809    0.00062   -0.00551
AFIX 137
H5A   2    0.950195    0.784744    0.948178    11.00000   -1.50000
H5B   2    1.048921    0.673283    0.944954    11.00000   -1.50000
H5C   2    0.926259    0.700814    1.029009    11.00000   -1.50000
AFIX   0
C11   1   -0.088735    0.034870    0.688850    11.00000    0.02742    0.02433 =
         0.02638    0.00390   -0.00066    0.00670
C12   1    0.041719    0.000011    0.629462    11.00000    0.02526    0.02508 =
         0.02877    0.00594    0.00108    0.00357
C13   1    0.011117   -0.122453    0.594738    11.00000    0.02490    0.02740 =
         0.02935    0.00296    0.00360    0.00710
AFIX  43
H13   2    0.098114   -0.143919    0.552774    11.00000   -1.20000
AFIX   0
C14   1   -0.147913   -0.213978    0.621676    11.00000    0.02578    0.02451 =
         0.02842    0.00397   -0.00030    0.00665
C15   1   -0.272082   -0.180347    0.683962    11.00000    0.02465    0.02550 =
         0.03011    0.00591    0.00295    0.00386
AFIX  43
H15   2   -0.376377   -0.243022    0.704477    11.00000   -1.20000
AFIX   0
C16   1   -0.247774   -0.057375    0.717082    11.00000    0.02508    0.02733 =
         0.02555    0.00403    0.00046    0.00773
C21   1   -0.189474   -0.344720    0.581667    11.00000    0.02223    0.02400 =
         0.03346    0.00334    0.00294    0.00588
C22   1   -0.192312   -0.374831    0.488190    11.00000    0.02976    0.02742 =
         0.03449    0.00474    0.00476    0.00673
AFIX  43
H22   2   -0.161742   -0.310922    0.450485    11.00000   -1.20000
AFIX   0
C23   1   -0.239046   -0.496607    0.449266    11.00000    0.02964    0.03197 =
         0.03594   -0.00152    0.00348    0.00677
AFIX  43
H23   2   -0.242512   -0.517197    0.385300    11.00000   -1.20000
AFIX   0
C24   1   -0.280105   -0.586497    0.505419    11.00000    0.02481    0.02239 =
         0.04813   -0.00231    0.00340    0.00491
C25   1   -0.278466   -0.561880    0.598133    11.00000    0.03386    0.02478 =
         0.04792    0.00994    0.00596    0.00673
AFIX  43
H25   2   -0.306950   -0.626633    0.635142    11.00000   -1.20000
AFIX   0
C26   1   -0.233965   -0.439617    0.636083    11.00000    0.03135    0.03005 =
         0.03361    0.00506    0.00430    0.00791
AFIX  43
H26   2   -0.233770   -0.420215    0.699993    11.00000   -1.20000
AFIX   0
C31   1   -0.391896   -0.028343    0.780618    11.00000    0.02983    0.02867 =
         0.02835    0.00785    0.00436    0.01157
C32   1   -0.327712    0.058842    0.857924    11.00000    0.03752    0.03395 =
         0.03345    0.00317    0.00410    0.01008
AFIX  43
H32   2   -0.187169    0.100153    0.871974    11.00000   -1.20000
AFIX   0
C33   1   -0.465900    0.086015    0.914452    11.00000    0.05518    0.04056 =
         0.03532    0.00170    0.00966    0.01883
AFIX  43
H33   2   -0.422023    0.146563    0.966447    11.00000   -1.20000
AFIX   0
C34   1   -0.667581    0.023592    0.893739    11.00000    0.04760    0.05358 =
         0.03937    0.01430    0.01900    0.02984
C35   1   -0.737504   -0.064965    0.820107    11.00000    0.03024    0.05200 =
         0.04242    0.01639    0.00779    0.01732
AFIX  43
H35   2   -0.877976   -0.107688    0.808087    11.00000   -1.20000
AFIX   0
C36   1   -0.597963   -0.090797    0.763414    11.00000    0.03061    0.03617 =
         0.03261    0.00771    0.00260    0.01183
AFIX  43
H36   2   -0.643754   -0.152133    0.711979    11.00000   -1.20000
AFIX   0
C41   1    0.376533    0.450381    0.824457    11.00000    0.04837    0.02626 =
         0.03340    0.00200    0.00646    0.00465
C42   1    0.543099    0.409447    0.847357    11.00000    0.05811    0.02824 =
         0.05743    0.00341   -0.00492    0.00763
AFIX  43
H42   2    0.534574    0.324794    0.832756    11.00000   -1.20000
AFIX   0
C43   1    0.720133    0.490570    0.890988    11.00000    0.05413    0.04124 =
         0.05703    0.00564   -0.00678    0.00786
AFIX  43
H43   2    0.831232    0.460365    0.906093    11.00000   -1.20000
AFIX   0
C44   1    0.740096    0.615072    0.913366    11.00000    0.05400    0.03779 =
         0.03471   -0.00161    0.00686   -0.00140
C45   1    0.577264    0.656628    0.888248    11.00000    0.06194    0.02855 =
         0.04452   -0.00608    0.01241    0.00273
AFIX  43
H45   2    0.588419    0.741889    0.901104    11.00000   -1.20000
AFIX   0
C46   1    0.398399    0.576274    0.844733    11.00000    0.05348    0.02993 =
         0.04480   -0.00115    0.00982    0.00954
AFIX  43
H46   2    0.288889    0.607260    0.828424    11.00000   -1.20000
HKLF 4
REM  ba387_s in P-1
REM R1 =  0.0390 for   4020 Fo > 4sig(Fo)  and  0.0566 for all   5516 data
REM    300 parameters refined using      0 restraints
END
WGHT      0.0548      0.0888
REM Highest difference peak  0.256,  deepest hole -0.239,  1-sigma level  0.039
Q1    1  -0.1684 -0.2797  0.5996  11.00000  0.05    0.26
Q2    1  -0.3180 -0.0377  0.7512  11.00000  0.05    0.21
Q3    1  -0.0733  0.0984  0.6987  11.00000  0.05    0.19
Q4    1  -0.1898 -0.0128  0.6942  11.00000  0.05    0.19
Q5    1  -0.1519 -0.3580  0.5397  11.00000  0.05    0.18
;
data_global
_journal_date_recd_electronic     2011-10-25
_journal_date_accepted     2011-10-31
_journal_name_full     'Acta Crystallographica, Section E'
_journal_year     2011
_journal_volume     67
_journal_issue     12
_journal_page_first     o3181
_journal_page_last     o3182
_journal_paper_category     QO
_journal_coeditor_code     CV5183
_publ_contact_author_name     'Dr Richard Betz'
_publ_contact_author_address
;
Department of Chemistry
Nelson Mandela Metropolitan University
Summerstrand Campus (South)
University Way
Summerstrand
PO Box 77000
Port Elizabeth 6031
South Africa
;
_publ_contact_author_email     richard.betz@webmail.co.za
_publ_contact_author_fax     '+27-41-504-4236'
_publ_contact_author_phone     '+27-41-504-4285'
_publ_section_title
;\
(<i>E</i>)-1-(4,4''-Difluoro-5'-methoxy-1,1':3',1''-terphenyl-4'-yl)-3-(4-\
methylphenyl)prop-2-en-1-one
;
loop_
    _publ_author_name
    _publ_author_address
    'Betz, Richard'
;
Nelson Mandela Metropolitan University
Summerstrand Campus
Department of Chemistry
University Way
Summerstrand
PO Box 77000
Port Elizabeth 6031
South Africa
;
    'Gerber, Thomas'
;
Nelson Mandela Metropolitan University
Summerstrand Campus
Department of Chemistry
University Way
Summerstrand
PO Box 77000
Port Elizabeth 6031
South Africa
;
    'Hosten, Eric'
;
Nelson Mandela Metropolitan University
Summerstrand Campus
Department of Chemistry
University Way
Summerstrand
PO Box 77000
Port Elizabeth 6031
South Africa
;
    'Samshuddin, Seranthimata'
;
Mangalore University
Department of Studies in Chemistry
Mangalagangotri 574 199
India
;
    'Narayana, Badiadka'
;
Mangalore University
Department of Studies in Chemistry
Mangalagangotri 574 199
India
;
    'Yathirajan, Hemmige S.'
;
University of Mysore
Department of Studies in Chemistry
Manasagangotri
Mysore 570 006
India
;
