# Supplementary material for: (E)-1-(4,4′′-Difluoro-5′-meth­oxy-1,1′:3′,1′′-terphenyl-4′-yl)-3-(4-methyl­phen­yl)prop-2-en-1-one
Source: Acta Crystallogr Sect E Struct Rep Online. 2011 Nov 5;67(Pt 12):o3181–2. doi: 10.1107/S160053681104579X (PMC3238850; doi:10.1107/S160053681104579X)
Supplement: Supplementary file 3 [file e-67-o3181-Isup3.hkl]

# 
# h,k,l, Fc-squared, Fo-squared, sigma(Fo-squared) and status flag 
# 
data_I
_shelx_title ' ba387_s in P-1' 
_shelx_refln_list_code          4 
_shelx_F_calc_maximum      136.51 
_exptl_crystal_F_000       460.00 
_reflns_d_resolution_high  0.7477 
 
loop_ 
 _symmetry_equiv_pos_as_xyz 
 'x, y, z' 
 '-x, -y, -z' 
 
_cell_length_a     6.9020 
_cell_length_b    11.3965 
_cell_length_c    14.8362 
_cell_angle_alpha  96.177 
_cell_angle_beta   93.381 
_cell_angle_gamma 106.446 
 
_shelx_F_squared_multiplier     1.000 
 
loop_ 
 _refln_index_h 
 _refln_index_k 
 _refln_index_l 
 _refln_F_squared_calc 
 _refln_F_squared_meas 
 _refln_F_squared_sigma 
 _refln_observed_status 
   1   0   0       12.44       14.31      1.04 o 
   2   0   0     7606.22     7462.01    118.35 o 
   3   0   0        3.07        2.07      1.09 o 
   4   0   0      139.63      134.61      3.78 o 
   5   0   0      172.70      173.94      4.58 o 
   6   0   0       12.15        4.74      3.05 o 
   7   0   0        1.51        2.58      3.40 o 
  -8   1   0        2.67        2.42      1.18 o 
  -7   1   0       32.73       33.04      1.59 o 
  -6   1   0       74.45       72.70      1.55 o 
  -5   1   0        4.67        5.16      0.72 o 
  -4   1   0     1045.06     1088.24     16.59 o 
  -3   1   0        3.12        4.20      0.59 o 
  -2   1   0     4663.20     4531.52     49.70 o 
  -1   1   0     3150.07     2954.07     32.46 o 
   0   1   0      965.51      787.28    235.60 o 
   1   1   0       87.08       78.20      1.83 o 
   2   1   0      155.91      145.54      4.94 o 
   3   1   0      171.88      209.11      3.72 o 
   4   1   0       78.97       83.68      3.90 o 
   5   1   0       75.06       76.40      4.72 o 
   6   1   0        5.18        2.12      2.22 o 
  -9   2   0        6.67        7.06      1.66 o 
  -8   2   0       41.70       34.88      2.04 o 
  -7   2   0       35.52       31.28      1.43 o 
  -6   2   0      438.91      433.12      4.02 o 
  -5   2   0        6.35        5.80      0.69 o 
  -4   2   0      518.85      487.64      7.45 o 
  -3   2   0        5.28       10.35      0.52 o 
  -2   2   0     3226.82     3005.96     36.77 o 
  -1   2   0     2217.20     2040.00     26.89 o 
   0   2   0     5749.65     5324.71     52.59 o 
   1   2   0      795.28      815.33      8.16 o 
   2   2   0        0.03        0.24      0.33 o 
   3   2   0      981.40     1085.84     13.50 o 
   4   2   0       14.69       15.33      1.05 o 
   5   2   0       80.71       69.02      3.68 o 
   6   2   0        0.27       -1.24      2.13 o 
   7   2   0        3.55        3.98      3.63 o 
  -9   3   0        3.34        2.98      1.64 o 
  -8   3   0      280.46      273.24      5.07 o 
  -7   3   0        1.01        1.69      1.05 o 
  -6   3   0      816.14      805.26     11.52 o 
  -5   3   0       55.21       53.43      1.15 o 
  -4   3   0     1043.15     1022.54      8.02 o 
  -3   3   0      937.96      982.76     11.47 o 
  -2   3   0      256.38      255.58      3.06 o 
  -1   3   0      146.97      148.86      2.04 o 
   0   3   0     1084.61     1031.85     14.52 o 
   1   3   0      694.19      670.31     10.69 o 
   2   3   0       25.51       18.02      0.74 o 
   3   3   0      813.20      855.67      8.92 o 
   4   3   0        3.53        4.56      0.53 o 
   5   3   0       65.20       58.54      1.84 o 
   6   3   0      140.65      133.91      7.21 o 
   7   3   0       59.98       52.02      5.92 o 
   8   3   0        1.61       -1.76      4.10 o 
  -9   4   0        7.57        8.35      1.85 o 
  -8   4   0       13.85       11.05      1.48 o 
  -7   4   0        7.37        7.00      1.22 o 
  -6   4   0       96.85      106.01      1.59 o 
  -5   4   0       64.36       66.60      1.44 o 
  -4   4   0      871.78      943.35      8.88 o 
  -3   4   0      180.01      170.18      1.72 o 
  -2   4   0       19.74       19.69      0.72 o 
  -1   4   0      999.20      995.69     11.99 o 
   0   4   0       10.51        8.72      0.59 o 
   1   4   0       91.53       86.82      1.60 o 
   2   4   0      287.80      274.97      3.49 o 
   3   4   0      118.38      139.09      1.74 o 
   4   4   0        4.66        4.17      0.72 o 
   5   4   0      167.21      152.77      1.63 o 
   6   4   0       82.17       77.96      2.05 o 
   7   4   0       20.21       17.60      1.43 o 
  -9   5   0        3.18        3.48      1.85 o 
  -8   5   0       18.72       16.74      1.56 o 
  -7   5   0        3.09        0.83      1.22 o 
  -6   5   0       35.33       32.75      1.48 o 
  -5   5   0       62.50       66.77      1.56 o 
  -4   5   0        0.02        0.40      0.65 o 
  -3   5   0        4.57        3.31      0.69 o 
  -2   5   0        0.03       -0.08      0.58 o 
  -1   5   0        8.98        5.32      0.54 o 
   0   5   0       65.32       83.81      1.42 o 
   1   5   0      177.80      205.82      2.71 o 
   2   5   0       29.31       28.90      1.19 o 
   3   5   0      198.33      190.07      2.11 o 
   4   5   0        2.10        2.09      0.78 o 
   5   5   0       13.04        8.99      1.08 o 
   6   5   0       75.18       65.95      1.66 o 
   7   5   0       25.04       21.31      1.76 o 
  -9   6   0        0.14        0.62      1.46 o 
  -8   6   0        1.29        1.74      1.36 o 
  -7   6   0        0.01       -1.24      1.24 o 
  -6   6   0        2.83        1.73      1.00 o 
  -5   6   0      101.15       95.48      1.77 o 
  -4   6   0       12.16       14.03      0.88 o 
  -3   6   0        8.09       10.12      0.85 o 
  -2   6   0       10.47        9.14      0.75 o 
  -1   6   0     2221.52     2404.62     26.27 o 
   0   6   0      344.33      368.89      4.58 o 
   1   6   0       63.77       70.79      1.49 o 
   2   6   0      304.24      298.85      3.96 o 
   3   6   0      144.02      138.90      1.79 o 
   4   6   0       16.24       13.12      1.25 o 
   5   6   0       13.33       14.48      1.32 o 
   6   6   0        0.01        0.07      1.05 o 
   7   6   0       17.97       18.68      1.91 o 
  -9   7   0        3.03        1.64      1.85 o 
  -8   7   0       17.09       15.16      1.58 o 
  -7   7   0        0.00       -1.07      1.24 o 
  -6   7   0        0.23       -0.06      0.99 o 
  -5   7   0       74.56       72.85      1.60 o 
  -4   7   0      134.01      130.99      2.05 o 
  -3   7   0     1228.91     1215.09     19.50 o 
  -2   7   0       21.81       22.36      1.73 o 
  -1   7   0        0.16        0.14      0.77 o 
   0   7   0      190.45      197.73      3.95 o 
   1   7   0        9.20        8.61      0.92 o 
   2   7   0     1344.58     1301.91     18.55 o 
   3   7   0      278.07      269.95      5.57 o 
   4   7   0        9.83       11.17      1.38 o 
   5   7   0      101.60      108.77      2.57 o 
   6   7   0       10.72        8.84      1.82 o 
  -8   8   0        1.38        2.15      1.76 o 
  -7   8   0        1.34        1.92      1.33 o 
  -6   8   0      105.81      104.66      2.36 o 
  -5   8   0      107.92      108.81      2.04 o 
  -4   8   0       12.95       15.82      1.19 o 
  -3   8   0      218.94      202.91      2.87 o 
  -2   8   0       49.28       49.17      2.20 o 
  -1   8   0       17.58       21.36      1.49 o 
   0   8   0      219.70      250.62      5.85 o 
   1   8   0      519.43      479.95     10.53 o 
   2   8   0      139.51      140.76      2.88 o 
   3   8   0       19.92       20.46      1.57 o 
   4   8   0        0.13       -0.70      1.40 o 
   5   8   0        9.08        9.45      1.52 o 
   6   8   0       10.50       13.36      2.09 o 
  -8   9   0        5.37        6.22      2.33 o 
  -7   9   0       35.85       32.45      2.35 o 
  -6   9   0       33.47       29.98      1.84 o 
  -5   9   0       98.26       99.17      2.13 o 
  -4   9   0      260.34      261.62      4.52 o 
  -3   9   0       21.46       19.61      1.52 o 
  -2   9   0       11.98        9.70      1.30 o 
  -1   9   0      434.79      447.02      4.61 o 
   0   9   0        6.03        5.42      1.17 o 
   1   9   0      117.62      115.66      2.80 o 
   2   9   0      404.09      402.90      9.58 o 
   3   9   0       63.69       65.96      2.40 o 
   4   9   0        4.55        3.79      1.66 o 
   5   9   0       94.90      121.17      3.12 o 
  -8  10   0        1.99        3.60      2.45 o 
  -7  10   0        9.20        9.54      2.59 o 
  -6  10   0        0.01       -0.20      2.81 o 
  -5  10   0       43.24       43.89      2.06 o 
  -4  10   0       95.39       96.96      3.43 o 
  -3  10   0      109.87      104.11      3.85 o 
  -2  10   0       12.59       12.16      1.61 o 
  -1  10   0       23.76       19.47      1.40 o 
   0  10   0       17.06       17.36      1.69 o 
   1  10   0       39.61       37.21      1.84 o 
   2  10   0       16.67       16.65      1.73 o 
   3  10   0       23.98       21.54      2.22 o 
   4  10   0       15.38       18.42      2.52 o 
  -8  11   0        0.27       -0.29      3.05 o 
  -7  11   0       10.08       10.66      3.46 o 
  -6  11   0        1.28       -2.34      2.81 o 
  -5  11   0       27.19       25.16      2.36 o 
  -4  11   0        4.01        2.53      1.63 o 
  -3  11   0        1.88       -1.03      1.50 o 
  -2  11   0        0.27       -0.46      1.84 o 
  -1  11   0        1.42        0.87      1.85 o 
   0  11   0        0.62        0.94      1.29 o 
   1  11   0        3.17        4.41      1.49 o 
   2  11   0        0.41       -0.43      1.63 o 
   3  11   0        2.10        2.90      2.11 o 
   4  11   0        1.98        2.77      2.25 o 
  -7  12   0       32.46       31.63      4.69 o 
  -6  12   0       22.94       24.54      4.33 o 
  -5  12   0       21.31       19.66      2.32 o 
  -4  12   0        0.51        0.20      1.76 o 
  -3  12   0       18.20       23.25      2.32 o 
  -2  12   0        2.81        3.03      1.76 o 
  -1  12   0        1.53        2.25      1.67 o 
   0  12   0        0.87       -1.33      1.60 o 
   1  12   0       75.84       79.70      3.87 o 
   2  12   0       26.61       26.47      3.13 o 
   3  12   0        1.36        0.53      2.38 o 
  -6  13   0        3.65        2.11      3.22 o 
  -5  13   0       34.19       36.22      3.58 o 
  -4  13   0        4.61        3.64      2.00 o 
  -3  13   0       18.83       19.20      2.41 o 
  -2  13   0        2.28        1.55      1.78 o 
  -1  13   0        6.34        2.93      1.81 o 
   0  13   0       12.50       16.54      2.73 o 
   1  13   0        0.95        3.68      2.46 o 
   2  13   0       10.75       13.59      3.75 o 
  -5  14   0        0.00        1.42      2.40 o 
  -4  14   0        9.30        9.46      2.38 o 
  -3  14   0        2.50        0.30      1.89 o 
  -2  14   0       27.77       33.81      2.85 o 
  -1  14   0        5.25        9.07      2.61 o 
   0  14   0       32.37       39.92      3.73 o 
  -3  15   0       15.69       27.30      3.50 o 
  -2  15   0       46.20       71.08      4.91 o 
   2 -15   1        8.12        6.61      2.79 o 
   3 -15   1        0.84        1.99      2.65 o 
   4 -15   1        7.86        4.86      4.16 o 
   0 -14   1       74.73       91.50      6.44 o 
   1 -14   1        4.21        6.48      2.55 o 
   2 -14   1        0.00        0.98      2.34 o 
   3 -14   1       19.94       24.17      3.17 o 
   4 -14   1       50.40       58.88      4.29 o 
   5 -14   1        0.93        0.11      2.39 o 
  -2 -13   1       21.82       29.70      4.51 o 
  -1 -13   1       27.00       34.15      4.69 o 
   0 -13   1        0.14       -1.46      2.75 o 
   1 -13   1        0.65       -0.43      1.75 o 
   2 -13   1       15.99       12.37      2.08 o 
   3 -13   1       21.44       15.67      2.27 o 
   4 -13   1       14.75       10.77      2.65 o 
   5 -13   1        6.35        7.77      2.48 o 
   6 -13   1        0.63        2.23      3.46 o 
  -3 -12   1        7.53        6.40      2.54 o 
  -2 -12   1       29.55       26.05      3.09 o 
  -1 -12   1      104.27      104.56      6.27 o 
   0 -12   1       11.89        9.25      1.87 o 
   1 -12   1       10.78        9.49      1.87 o 
   2 -12   1       20.19       13.78      2.11 o 
   3 -12   1       14.02       10.15      1.95 o 
   4 -12   1        1.37        2.19      2.13 o 
   5 -12   1        0.05       -0.04      2.15 o 
   6 -12   1        3.33        1.11      2.93 o 
   7 -12   1        3.72        0.94      3.28 o 
  -4 -11   1       16.86       18.06      2.68 o 
  -3 -11   1        0.99        4.65      2.22 o 
  -2 -11   1       68.60       70.96      3.92 o 
  -1 -11   1      105.05      110.48      3.35 o 
   0 -11   1       14.82       17.60      1.60 o 
   1 -11   1      135.86      118.12      3.52 o 
   2 -11   1       14.78       10.67      1.85 o 
   3 -11   1      100.60       93.50      3.31 o 
   4 -11   1       27.01       22.58      2.22 o 
   5 -11   1      106.21      109.37      4.39 o 
   6 -11   1       79.60       75.39      5.68 o 
   7 -11   1       66.16       55.59      5.51 o 
  -4 -10   1       28.92       32.88      2.98 o 
  -3 -10   1        0.32        0.76      2.21 o 
  -2 -10   1      108.95      119.09      3.53 o 
  -1 -10   1       47.91       48.91      2.01 o 
   0 -10   1       22.18       25.12      1.56 o 
   1 -10   1       89.65       93.89      3.04 o 
   2 -10   1       55.23       49.90      1.62 o 
   3 -10   1       26.11       29.02      1.91 o 
   4 -10   1       16.39       13.66      1.14 o 
   5 -10   1      106.58      112.51      3.52 o 
   6 -10   1       19.43       20.88      2.81 o 
   7 -10   1        2.98        3.21      2.46 o 
   8 -10   1        0.32       -0.39      2.35 o 
  -5  -9   1        0.88        2.33      1.53 o 
  -4  -9   1       11.67       11.94      1.83 o 
  -3  -9   1       62.78       61.33      2.91 o 
  -2  -9   1      115.15      119.92      2.48 o 
  -1  -9   1      169.56      161.62      2.78 o 
   0  -9   1      143.78      129.36      2.29 o 
   1  -9   1      179.62      179.10      3.04 o 
   2  -9   1       13.15       10.86      1.07 o 
   3  -9   1      463.17      459.78     10.00 o 
   4  -9   1       11.10       10.09      1.07 o 
   5  -9   1       16.66       16.08      1.23 o 
   6  -9   1        1.35        1.59      1.52 o 
   7  -9   1       35.61       29.55      2.96 o 
   8  -9   1        0.28       -0.82      2.10 o 
  -6  -8   1        0.04        0.56      1.76 o 
  -5  -8   1       30.12       28.63      1.92 o 
  -4  -8   1        3.47        3.70      1.35 o 
  -3  -8   1      134.86      139.23      5.15 o 
  -2  -8   1     1280.33     1243.53     17.13 o 
  -1  -8   1     1438.58     1390.33     23.06 o 
   0  -8   1        1.14        2.17      0.99 o 
   1  -8   1      432.51      448.36      6.38 o 
   2  -8   1       24.75       22.90      2.71 o 
   3  -8   1       27.89       24.94      1.30 o 
   4  -8   1       59.79       59.97      1.67 o 
   5  -8   1        7.73        6.16      1.10 o 
   6  -8   1        1.58        0.62      1.08 o 
   7  -8   1       84.89       81.98      2.75 o 
   8  -8   1        8.85       11.76      1.78 o 
  -6  -7   1        0.37        0.23      1.22 o 
  -5  -7   1      161.13      158.67      2.89 o 
  -4  -7   1        2.35        2.14      1.19 o 
  -3  -7   1     1051.69     1047.14     13.58 o 
  -2  -7   1       25.77       22.88      1.16 o 
  -1  -7   1       57.79       53.19      1.42 o 
   0  -7   1       28.53       35.58      1.25 o 
   1  -7   1      166.59      169.92      1.74 o 
   2  -7   1       90.19       96.25      1.78 o 
   3  -7   1      260.91      265.41      3.60 o 
   4  -7   1      131.54      129.55      1.92 o 
   5  -7   1       30.16       27.98      1.27 o 
   6  -7   1       52.24       45.83      1.75 o 
   7  -7   1       42.32       45.19      2.31 o 
   8  -7   1        2.35        2.36      1.43 o 
   9  -7   1        7.55        8.26      1.89 o 
  -7  -6   1       37.10       38.13      2.53 o 
  -6  -6   1        3.55        2.56      1.11 o 
  -5  -6   1       84.16       88.52      2.19 o 
  -4  -6   1       24.07       24.87      1.50 o 
  -3  -6   1      263.32      256.10      3.43 o 
  -2  -6   1      304.77      294.49      3.76 o 
  -1  -6   1       26.22       25.21      1.19 o 
   0  -6   1      125.33      131.41      4.24 o 
   1  -6   1      890.48      917.17     33.36 o 
   2  -6   1       26.32       36.64      1.23 o 
   3  -6   1       21.13       19.86      0.83 o 
   4  -6   1      139.69      142.83      3.18 o 
   5  -6   1        5.99        5.31      0.93 o 
   6  -6   1       17.24       13.66      1.21 o 
   7  -6   1      121.86      113.87      3.21 o 
   8  -6   1        0.52       -0.15      1.32 o 
   9  -6   1       17.01       20.07      2.59 o 
  -7  -5   1       55.24       56.50      2.41 o 
  -6  -5   1        0.78        0.28      0.93 o 
  -5  -5   1      162.06      143.36      2.26 o 
  -4  -5   1        0.31       -0.17      0.76 o 
  -3  -5   1       26.65       27.13      1.12 o 
  -2  -5   1      145.96      150.83      1.66 o 
  -1  -5   1       22.45       19.31      0.82 o 
   0  -5   1      212.42      218.72      4.77 o 
   1  -5   1      867.18      882.46     15.07 o 
   2  -5   1        0.01       -0.37      0.51 o 
   3  -5   1       12.97       12.13      0.66 o 
   4  -5   1       24.66       34.24      1.28 o 
   5  -5   1       20.42       24.08      1.16 o 
   6  -5   1        5.12        4.19      0.96 o 
   7  -5   1       11.07        9.08      1.36 o 
   8  -5   1       11.84        9.61      1.41 o 
   9  -5   1        2.97        0.91      2.06 o 
  -7  -4   1        0.29        0.73      1.23 o 
  -6  -4   1       16.53       16.08      1.38 o 
  -5  -4   1       24.74       20.49      1.18 o 
  -4  -4   1       15.78       15.22      1.23 o 
  -3  -4   1       60.95       53.69      1.00 o 
  -2  -4   1        7.84       10.38      0.55 o 
  -1  -4   1      292.87      305.56      6.37 o 
   0  -4   1      258.26      269.47      3.64 o 
   1  -4   1        0.79        1.42      0.49 o 
   2  -4   1       19.31       19.68      0.62 o 
   3  -4   1      217.41      259.65      3.05 o 
   4  -4   1      107.77      108.26      1.95 o 
   5  -4   1      227.49      237.89      2.86 o 
   6  -4   1       18.12       16.72      0.86 o 
   7  -4   1        9.78        8.32      1.23 o 
   8  -4   1        9.29        5.13      1.24 o 
   9  -4   1        0.88        2.14      1.96 o 
  -8  -3   1        0.19       -3.87      3.87 o 
  -7  -3   1       21.99       17.26      1.34 o 
  -6  -3   1       42.17       37.62      1.45 o 
  -5  -3   1       19.36       15.93      0.80 o 
  -4  -3   1        0.14       -0.20      0.53 o 
  -3  -3   1      181.23      211.53      2.86 o 
  -2  -3   1      948.90     1002.49     13.57 o 
  -1  -3   1      174.76      181.15      2.42 o 
   0  -3   1      545.15      559.01      6.99 o 
   1  -3   1       94.97       68.37      4.68 o 
   2  -3   1      341.01      312.68      2.63 o 
   3  -3   1      938.18      955.56     12.48 o 
   4  -3   1      804.34      840.17      6.73 o 
   5  -3   1      316.03      306.96     25.85 o 
   6  -3   1      458.06      441.15      5.14 o 
   7  -3   1       43.78       41.21      1.72 o 
   8  -3   1      376.81      364.46      7.13 o 
   9  -3   1        5.01        0.54      1.73 o 
  -7  -2   1       13.06       12.75      2.84 o 
  -6  -2   1       79.37       78.07      5.77 o 
  -5  -2   1        0.19        1.46      1.93 o 
  -4  -2   1      137.33      137.63      2.19 o 
  -3  -2   1        4.11        3.35      0.61 o 
  -2  -2   1     1595.91     1583.35     42.73 o 
  -1  -2   1      255.33      261.56      3.64 o 
   0  -2   1      216.70      229.37      2.26 o 
   1  -2   1     2688.44     2556.06     33.79 o 
   2  -2   1      234.36      224.61      2.93 o 
   3  -2   1      106.23      109.70      1.47 o 
   4  -2   1      832.40      846.98     10.59 o 
   5  -2   1        4.03        3.87      0.66 o 
   6  -2   1      690.27      679.92      6.38 o 
   7  -2   1      282.18      275.66      4.08 o 
   8  -2   1       15.01       18.62      1.67 o 
   9  -2   1       25.35       27.09      2.25 o 
  -7  -1   1        4.56        2.75      3.51 o 
  -6  -1   1        4.43        0.84      2.07 o 
  -5  -1   1      138.39      144.25      4.43 o 
  -4  -1   1       25.65       28.69      1.77 o 
  -3  -1   1      349.04      353.69      4.95 o 
  -2  -1   1      907.63      912.94     18.06 o 
  -1  -1   1     1710.80     1527.42     75.41 o 
   0  -1   1        3.98        1.86      0.32 o 
   1  -1   1      438.67      418.81      4.94 o 
   2  -1   1     3401.14     3022.59    152.58 o 
   3  -1   1       10.04       14.69      0.81 o 
   4  -1   1      937.96      950.36     18.60 o 
   5  -1   1       52.48       46.38      1.35 o 
   6  -1   1       64.24       61.80      5.33 o 
   7  -1   1       70.26       72.89      2.65 o 
   8  -1   1       43.78       40.79      4.01 o 
  -8   0   1        3.38        3.17      1.52 o 
  -7   0   1        5.57        6.07      1.02 o 
  -6   0   1      167.17      172.75      7.50 o 
  -5   0   1      158.56      149.81      2.11 o 
  -4   0   1       34.88       39.45      1.02 o 
  -3   0   1      256.83      236.72      3.22 o 
  -2   0   1     2201.52     2175.86     27.57 o 
  -1   0   1      501.32      461.38     33.46 o 
   1   0   1     4277.33     3968.70     56.19 o 
   2   0   1     1358.23     1332.28     23.88 o 
   3   0   1       46.04       54.11      2.01 o 
   4   0   1      154.46      157.78      3.89 o 
   5   0   1      314.23      321.16      5.92 o 
   6   0   1        0.13       -3.05      3.05 o 
  -9   1   1        0.20       -1.93      1.93 o 
  -8   1   1       58.09       60.27      4.63 o 
  -7   1   1      149.02      143.19      2.94 o 
  -6   1   1       41.18       39.11      1.71 o 
  -5   1   1        7.53        6.01      0.62 o 
  -4   1   1      937.89      945.31     12.42 o 
  -3   1   1      171.85      185.78      1.47 o 
  -2   1   1     3358.56     3300.43     40.50 o 
  -1   1   1       13.93       15.77      0.46 o 
   0   1   1      252.46      236.81      2.79 o 
   1   1   1       94.36       86.76      0.96 o 
   2   1   1      722.60      698.75     14.36 o 
   3   1   1     1900.06     2053.90     29.56 o 
   4   1   1      239.19      252.08      4.84 o 
   5   1   1        1.24        1.99      1.98 o 
   6   1   1       31.01       29.11      3.98 o 
   7   1   1        0.02       -3.22      3.22 o 
  -9   2   1        0.60        1.08      1.52 o 
  -8   2   1      184.59      189.93      4.26 o 
  -7   2   1       75.14       69.12      1.78 o 
  -6   2   1      219.49      217.07      3.17 o 
  -5   2   1        0.98        0.31      0.67 o 
  -4   2   1      521.46      491.35     39.71 o 
  -3   2   1       86.00       84.98      1.19 o 
  -2   2   1      101.53      102.44      1.51 o 
  -1   2   1     3063.47     2913.49     36.58 o 
   0   2   1      398.30      404.85      5.80 o 
   1   2   1      451.33      413.52      5.26 o 
   2   2   1     1591.59     1685.22     26.71 o 
   3   2   1       69.57       70.29      1.23 o 
   4   2   1       12.53       16.46      2.93 o 
   5   2   1        1.10        0.53      2.52 o 
   6   2   1       90.91       88.86      6.27 o 
   7   2   1        6.62        4.16      3.81 o 
  -9   3   1        3.20        4.76      1.73 o 
  -8   3   1        2.99       -0.92      1.08 o 
  -7   3   1      147.09      149.77      4.01 o 
  -6   3   1        5.64        4.21      0.90 o 
  -5   3   1       63.31       57.67      1.26 o 
  -4   3   1        0.04       -0.53      0.53 o 
  -3   3   1        2.50        4.72      0.61 o 
  -2   3   1        0.85       -0.19      0.44 o 
  -1   3   1     1012.97      946.72     14.88 o 
   0   3   1      421.28      403.60      4.91 o 
   1   3   1      813.23      797.12     14.73 o 
   2   3   1      158.42      194.04      3.13 o 
   3   3   1      120.79      123.09      1.86 o 
   4   3   1        2.10        2.07      0.52 o 
   5   3   1       38.00       41.77      4.92 o 
   6   3   1       50.60       38.66      4.74 o 
   7   3   1       74.32       77.79      7.03 o 
   8   3   1       19.86       18.16      5.33 o 
  -9   4   1        0.51        1.00      1.77 o 
  -8   4   1       17.75       13.73      1.41 o 
  -7   4   1       19.88       16.71      1.42 o 
  -6   4   1      493.77      476.03      4.70 o 
  -5   4   1       28.62       30.27      1.24 o 
  -4   4   1      229.27      252.32      3.17 o 
  -3   4   1       24.87       26.68      1.00 o 
  -2   4   1       36.00       41.49      1.28 o 
  -1   4   1      974.36      993.72     10.97 o 
   0   4   1       83.76       80.74      1.09 o 
   1   4   1       81.96       92.06      1.86 o 
   2   4   1      212.35      219.03      2.83 o 
   3   4   1      133.38      137.24      2.45 o 
   4   4   1        5.68        4.87      0.74 o 
   5   4   1        8.05        9.15      0.77 o 
   6   4   1       52.13       43.64      2.29 o 
   7   4   1        7.41        8.11      1.27 o 
  -9   5   1        4.16        6.57      1.48 o 
  -8   5   1        0.01        0.95      1.28 o 
  -7   5   1       13.78       12.44      1.45 o 
  -6   5   1      403.63      407.29      6.84 o 
  -5   5   1        0.23        1.09      0.73 o 
  -4   5   1      585.42      617.33      4.99 o 
  -3   5   1        9.62       11.21      0.80 o 
  -2   5   1       65.48       74.34      1.27 o 
  -1   5   1      480.25      495.77     32.68 o 
   0   5   1      201.02      202.96      2.55 o 
   1   5   1     1320.99     1359.25     20.70 o 
   2   5   1      277.94      274.34      3.54 o 
   3   5   1      203.76      200.10      2.16 o 
   4   5   1        0.00        0.27      0.68 o 
   5   5   1        0.42        2.05      1.30 o 
   6   5   1       56.49       52.74      2.17 o 
   7   5   1        0.11        0.53      1.38 o 
  -9   6   1        0.33        1.00      1.43 o 
  -8   6   1        5.95        5.57      1.47 o 
  -7   6   1      143.28      149.05      3.03 o 
  -6   6   1      189.32      197.81      2.45 o 
  -5   6   1        0.97        1.48      0.78 o 
  -4   6   1      452.02      447.45      6.66 o 
  -3   6   1      114.14      136.48      2.44 o 
  -2   6   1        4.17        3.12      0.70 o 
  -1   6   1      304.51      324.77      5.13 o 
   0   6   1       21.18       12.32      0.90 o 
   1   6   1       31.63       33.48      1.28 o 
   2   6   1       78.94       76.07      1.70 o 
   3   6   1        2.92        1.66      0.81 o 
   4   6   1       31.92       32.47      1.68 o 
   5   6   1        9.31        8.26      1.21 o 
   6   6   1        9.68        8.66      1.61 o 
  -9   7   1        1.53        4.66      1.68 o 
  -8   7   1       33.72       31.25      1.80 o 
  -7   7   1       92.85       89.98      2.47 o 
  -6   7   1       24.62       26.93      1.43 o 
  -5   7   1       43.95       45.90      1.51 o 
  -4   7   1      673.22      673.84      9.27 o 
  -3   7   1       17.16       11.07      1.27 o 
  -2   7   1      253.98      242.44     21.67 o 
  -1   7   1       92.68       90.25      1.77 o 
   0   7   1       99.54       98.47      2.65 o 
   1   7   1       63.63       54.00      1.72 o 
   2   7   1       12.92       10.01      1.15 o 
   3   7   1       58.29       53.86      1.91 o 
   4   7   1       20.14       17.57      1.36 o 
   5   7   1       26.17       23.79      2.11 o 
   6   7   1        0.83        0.71      1.67 o 
  -8   8   1        2.65        1.60      1.75 o 
  -7   8   1       30.03       33.16      1.83 o 
  -6   8   1       11.68       12.55      1.18 o 
  -5   8   1      726.14      733.47     11.77 o 
  -4   8   1       18.77       19.71      1.63 o 
  -3   8   1       40.46       42.06      2.41 o 
  -2   8   1       50.71       57.64      1.64 o 
  -1   8   1       11.18       11.35      1.24 o 
   0   8   1       18.78       18.14      1.26 o 
   1   8   1       93.46       95.94      2.25 o 
   2   8   1       23.34       22.49      1.38 o 
   3   8   1       21.32       17.97      1.81 o 
   4   8   1       13.32       12.59      1.44 o 
   5   8   1       13.99       19.47      1.68 o 
  -8   9   1        0.49       -0.34      2.18 o 
  -7   9   1        0.84       -0.10      1.68 o 
  -6   9   1       23.41       24.52      1.61 o 
  -5   9   1      165.68      170.30      4.25 o 
  -4   9   1      882.26      880.81     32.82 o 
  -3   9   1       55.10       52.18      2.14 o 
  -2   9   1        1.42        1.96      1.00 o 
  -1   9   1       49.07       36.56      1.69 o 
   0   9   1        1.01        0.57      1.26 o 
   1   9   1        7.46        7.21      1.39 o 
   2   9   1       10.62        9.14      1.44 o 
   3   9   1        7.14        7.73      1.49 o 
   4   9   1        7.64        7.34      1.74 o 
   5   9   1        0.01        1.04      1.51 o 
  -8  10   1        3.15        4.33      2.41 o 
  -7  10   1       13.76       12.13      2.69 o 
  -6  10   1      133.52      148.24     10.81 o 
  -5  10   1      182.70      183.26      4.09 o 
  -4  10   1       23.64       21.54      2.15 o 
  -3  10   1       43.90       41.45      4.16 o 
  -2  10   1        0.73        0.52      1.49 o 
  -1  10   1       11.40       12.67      1.59 o 
   0  10   1       88.66       87.21      6.14 o 
   1  10   1       11.57       10.84      1.58 o 
   2  10   1        0.19       -0.68      1.63 o 
   3  10   1        0.15        1.42      1.42 o 
   4  10   1       17.44       19.32      2.59 o 
  -7  11   1        0.42       -2.87      2.87 o 
  -6  11   1       45.87       52.60      5.21 o 
  -5  11   1        1.77        0.44      1.65 o 
  -4  11   1      216.21      229.13      5.71 o 
  -3  11   1       50.09       41.63      3.14 o 
  -2  11   1       74.39       60.44      3.58 o 
  -1  11   1        7.60        3.08      1.88 o 
   0  11   1        3.09        2.71      1.67 o 
   1  11   1        3.30        3.38      2.84 o 
   2  11   1        0.64       -0.41      1.65 o 
   3  11   1        0.13       -0.21      1.73 o 
  -7  12   1       28.36       27.88      4.63 o 
  -6  12   1        1.48        2.28      3.16 o 
  -5  12   1       12.91       13.21      2.08 o 
  -4  12   1       41.82       43.60      2.96 o 
  -3  12   1        0.05       -0.16      2.01 o 
  -2  12   1       45.13       34.44      3.15 o 
  -1  12   1        4.20        5.22      2.22 o 
   0  12   1        0.13       -0.82      1.85 o 
   1  12   1       12.77       12.22      2.36 o 
   2  12   1       78.49       92.11      3.68 o 
   3  12   1        8.30        5.82      3.31 o 
  -6  13   1        9.58       14.47      3.92 o 
  -5  13   1       79.92       89.46      3.82 o 
  -4  13   1       76.23       80.71      3.55 o 
  -3  13   1       22.95       21.64      2.42 o 
  -2  13   1        0.45       -1.03      1.67 o 
  -1  13   1        1.82        1.83      1.84 o 
   0  13   1       14.12       20.95      2.90 o 
   1  13   1      135.52      160.10      5.51 o 
   2  13   1        6.32        3.79      2.40 o 
  -5  14   1       30.83       35.60      3.06 o 
  -4  14   1        0.60       -0.79      1.97 o 
  -3  14   1       28.85       29.65      2.78 o 
  -2  14   1        4.10        6.64      2.15 o 
  -1  14   1       27.05       29.40      3.31 o 
   0  14   1        0.26        0.93      2.26 o 
  -3  15   1       32.07       36.99      3.19 o 
   2 -15   2       37.16       44.65      3.97 o 
   3 -15   2        0.19        1.04      2.53 o 
   4 -15   2      112.23      132.95      7.12 o 
  -1 -14   2        2.64        2.99      3.63 o 
   0 -14   2       81.04       90.97      6.44 o 
   1 -14   2       25.05       33.43      3.47 o 
   2 -14   2       11.41        8.31      2.60 o 
   3 -14   2        4.29        5.82      2.56 o 
   4 -14   2       21.79       18.59      3.10 o 
   5 -14   2        0.69        0.18      2.52 o 
  -2 -13   2       13.43       13.24      3.87 o 
  -1 -13   2       24.98       29.82      4.39 o 
   0 -13   2       15.06       18.28      3.98 o 
   1 -13   2        0.28        0.26      2.08 o 
   2 -13   2        6.42        4.78      2.24 o 
   3 -13   2        2.48        7.47      2.40 o 
   4 -13   2       29.03       27.29      3.13 o 
   5 -13   2       21.30       20.38      3.02 o 
   6 -13   2        0.57       -2.46      3.22 o 
  -3 -12   2        1.55        1.89      2.32 o 
  -2 -12   2        1.84        1.84      2.29 o 
  -1 -12   2        6.55        6.44      3.34 o 
   0 -12   2        0.59        0.53      2.00 o 
   1 -12   2       93.51       82.27      4.06 o 
   2 -12   2        4.11        2.90      2.13 o 
   3 -12   2       15.00       13.29      2.51 o 
   4 -12   2       26.79       31.06      3.17 o 
   5 -12   2        2.77        2.02      2.15 o 
   6 -12   2       13.67       16.52      3.75 o 
   7 -12   2        1.17        0.53      3.28 o 
  -4 -11   2        0.08        0.06      1.79 o 
  -3 -11   2        8.51        9.95      2.38 o 
  -2 -11   2       10.10        9.58      2.39 o 
  -1 -11   2        0.25        1.04      1.52 o 
   0 -11   2       17.16       13.93      1.92 o 
   1 -11   2       30.16       24.06      2.67 o 
   2 -11   2        1.02        0.19      1.80 o 
   3 -11   2      402.29      369.42      6.81 o 
   4 -11   2        0.74        1.04      2.11 o 
   5 -11   2       44.22       46.26      3.60 o 
   6 -11   2       23.98       15.52      3.57 o 
   7 -11   2      132.28      139.83      7.21 o 
  -4 -10   2        0.29       -0.85      1.65 o 
  -3 -10   2        0.61        3.18      1.67 o 
  -2 -10   2        9.31        9.11      1.88 o 
  -1 -10   2      101.54       98.74      5.61 o 
   0 -10   2      116.03      101.64      3.82 o 
   1 -10   2      343.25      340.68      8.43 o 
   2 -10   2       57.62       52.21      2.26 o 
   3 -10   2       74.13       78.29     10.79 o 
   4 -10   2        3.40        4.33      1.69 o 
   5 -10   2      358.33      361.00      7.70 o 
   6 -10   2      159.69      174.13     15.79 o 
   7 -10   2        7.38        7.60      2.48 o 
   8 -10   2        0.59        1.26      3.37 o 
  -5  -9   2       19.95       20.89      1.87 o 
  -4  -9   2        0.44        0.01      1.59 o 
  -3  -9   2      128.00      126.99      3.39 o 
  -2  -9   2      248.49      257.86      6.74 o 
  -1  -9   2      158.41      154.56      3.07 o 
   0  -9   2       75.49       75.57      1.94 o 
   1  -9   2      144.85      134.09      2.43 o 
   2  -9   2       32.73       33.77      1.46 o 
   3  -9   2      337.77      333.95      6.32 o 
   4  -9   2      158.80      158.98      3.35 o 
   5  -9   2      261.02      273.86      6.26 o 
   6  -9   2      248.08      271.70     12.59 o 
   7  -9   2       35.83       36.33      3.84 o 
   8  -9   2        7.11        8.03      2.45 o 
  -6  -8   2       13.28       13.08      1.63 o 
  -5  -8   2       97.85       95.17      3.04 o 
  -4  -8   2        8.43       10.05      1.49 o 
  -3  -8   2      183.59      178.69      6.88 o 
  -2  -8   2       22.93       20.45      1.38 o 
  -1  -8   2      932.82      921.55     15.51 o 
   0  -8   2       10.89       10.18      0.97 o 
   1  -8   2      567.28      578.26      9.42 o 
   2  -8   2       53.72       52.12      4.90 o 
   3  -8   2      370.92      368.35      4.91 o 
   4  -8   2      133.72      140.02      2.75 o 
   5  -8   2      144.76      148.97      2.64 o 
   6  -8   2      268.71      288.87      5.49 o 
   7  -8   2       80.83       83.11      2.53 o 
   8  -8   2       19.99       13.97      4.72 o 
  -6  -7   2        1.07        1.36      1.28 o 
  -5  -7   2       42.56       45.17      2.07 o 
  -4  -7   2       16.66       18.80      1.54 o 
  -3  -7   2       13.84       11.57      1.10 o 
  -2  -7   2      202.25      198.68      2.54 o 
  -1  -7   2        0.16       -0.11      0.72 o 
   0  -7   2        0.02        0.35      0.63 o 
   1  -7   2       98.71       98.20      1.33 o 
   2  -7   2      254.52      252.87      3.22 o 
   3  -7   2       62.78       70.78      1.34 o 
   4  -7   2      147.85      149.54      1.97 o 
   5  -7   2       56.83       53.05      1.62 o 
   6  -7   2       80.00       90.31      2.20 o 
   7  -7   2       52.16       54.88      2.36 o 
   8  -7   2       16.48       16.81      1.97 o 
  -7  -6   2       97.52      106.96      3.18 o 
  -6  -6   2       16.36       14.71      1.37 o 
  -5  -6   2      235.79      228.61      3.06 o 
  -4  -6   2        0.38        0.63      1.06 o 
  -3  -6   2       52.15       52.25      1.52 o 
  -2  -6   2        0.03       -0.43      0.77 o 
  -1  -6   2      270.58      284.21      3.70 o 
   0  -6   2      120.92      126.74      1.88 o 
   1  -6   2      129.07      119.21      5.05 o 
   2  -6   2       73.73       88.18      1.35 o 
   3  -6   2        1.68        2.10      0.62 o 
   4  -6   2        0.42        0.66      0.76 o 
   5  -6   2       15.51       18.43      1.12 o 
   6  -6   2       45.22       43.10      1.89 o 
   7  -6   2      209.06      214.27      4.68 o 
   8  -6   2       14.32       16.24      1.77 o 
   9  -6   2        2.45        2.53      1.59 o 
  -7  -5   2        6.82        4.09      1.53 o 
  -6  -5   2        0.37        0.29      0.99 o 
  -5  -5   2       32.07       28.41      1.60 o 
  -4  -5   2       10.33        6.41      1.81 o 
  -3  -5   2       44.66       50.24      1.31 o 
  -2  -5   2        4.10        7.39      0.72 o 
  -1  -5   2      733.62      718.55     11.33 o 
   0  -5   2     1876.75     1933.86     20.89 o 
   1  -5   2     1757.94     1790.95     19.58 o 
   2  -5   2      101.43      119.54      1.22 o 
   3  -5   2      135.83      146.78      1.70 o 
   4  -5   2        1.75       -0.02      0.70 o 
   5  -5   2       35.55       36.49      1.39 o 
   6  -5   2       17.87       22.54      1.28 o 
   7  -5   2      143.54      147.12      4.57 o 
   8  -5   2        3.35        0.63      1.35 o 
   9  -5   2       43.64       51.39      3.33 o 
  -7  -4   2        0.31       -0.22      1.42 o 
  -6  -4   2        3.78        4.77      0.90 o 
  -5  -4   2        3.19        1.69      0.72 o 
  -4  -4   2       20.94       23.85      1.11 o 
  -3  -4   2        0.74        0.16      0.47 o 
  -2  -4   2        1.67        3.10      0.53 o 
  -1  -4   2      593.28      652.27     19.14 o 
   0  -4   2       12.59       12.61      0.55 o 
   1  -4   2      565.02      574.83      9.01 o 
   2  -4   2      172.34      176.43      2.27 o 
   3  -4   2       32.09       33.54      1.03 o 
   4  -4   2      147.00      143.47      2.49 o 
   5  -4   2       52.58       58.62      1.38 o 
   6  -4   2      181.70      171.47      4.33 o 
   7  -4   2        0.02       -0.99      1.06 o 
   8  -4   2       14.84       11.31      1.44 o 
   9  -4   2        1.53        1.24      1.89 o 
  -8  -3   2        0.49        1.33      1.35 o 
  -7  -3   2        0.80       -0.29      1.08 o 
  -6  -3   2        1.10        1.28      1.00 o 
  -5  -3   2       53.20       53.14      1.24 o 
  -4  -3   2       13.20       12.04      0.74 o 
  -3  -3   2      175.26      162.76      1.85 o 
  -2  -3   2      948.34     1004.71     13.38 o 
  -1  -3   2       24.23       25.83      0.72 o 
   0  -3   2      773.97      706.85      6.46 o 
   1  -3   2      675.69      607.26      7.50 o 
   2  -3   2      468.41      443.86      4.86 o 
   3  -3   2        1.85        2.29      0.50 o 
   4  -3   2      332.59      312.13      3.60 o 
   5  -3   2      294.72      280.46     22.98 o 
   6  -3   2        0.93        0.09      0.81 o 
   7  -3   2       13.66       12.03      1.21 o 
   8  -3   2       92.15       87.26      2.92 o 
   9  -3   2       80.07       78.96      3.81 o 
  -8  -2   2        2.46        0.94      1.19 o 
  -7  -2   2        2.83        0.66      1.52 o 
  -6  -2   2       28.34       29.48      1.46 o 
  -5  -2   2      123.95      122.91      1.30 o 
  -4  -2   2       51.67       59.16      1.01 o 
  -3  -2   2     1248.98     1303.92     18.12 o 
  -2  -2   2      109.33      104.28      2.24 o 
  -1  -2   2        7.96        7.45      0.46 o 
   0  -2   2       58.12       52.82      1.30 o 
   1  -2   2     1800.17     1715.50     23.94 o 
   2  -2   2     3059.62     3023.56     38.54 o 
   3  -2   2     1365.98     1347.76     20.45 o 
   4  -2   2      317.64      331.22      3.24 o 
   5  -2   2        9.19        8.31      0.74 o 
   6  -2   2       31.96       32.35      1.16 o 
   7  -2   2      164.54      160.59      2.07 o 
   8  -2   2       41.58       41.52      2.31 o 
  -8  -1   2        0.05        0.24      1.17 o 
  -7  -1   2        2.11        1.06      1.10 o 
  -6  -1   2       19.93       16.53      1.17 o 
  -5  -1   2       10.28        8.71      0.61 o 
  -4  -1   2        2.28        5.14      0.58 o 
  -3  -1   2       24.80       23.21      0.76 o 
  -2  -1   2       25.76       21.54      2.20 o 
  -1  -1   2      139.99      135.49      1.00 o 
   0  -1   2     2825.15     2674.64     36.21 o 
   1  -1   2       19.75       15.81      0.53 o 
   2  -1   2     2945.85     2890.86     41.04 o 
   3  -1   2      155.67      157.24      2.68 o 
   4  -1   2      278.55      256.09      4.04 o 
   5  -1   2      327.33      303.99      9.63 o 
   6  -1   2       32.62       27.24      1.82 o 
   7  -1   2       82.22       79.04      1.92 o 
   8  -1   2       50.67       51.33      4.33 o 
  -8   0   2       43.83       46.08      2.03 o 
  -7   0   2       54.05       53.96      2.87 o 
  -6   0   2      148.69      140.12      1.75 o 
  -5   0   2        0.14        0.56      0.59 o 
  -4   0   2      249.39      260.29      2.85 o 
  -3   0   2      647.89      648.89      6.67 o 
  -2   0   2     1722.49     1722.11     21.59 o 
  -1   0   2      435.76      457.56      5.11 o 
   0   0   2        0.56        0.71      0.17 o 
   1   0   2      716.49      706.44      7.36 o 
   2   0   2       71.94       79.54      1.44 o 
   3   0   2       91.88       96.37      1.60 o 
   4   0   2       46.97       48.84      1.28 o 
   5   0   2       93.78       89.74      5.56 o 
   6   0   2      119.03      103.86      6.38 o 
  -9   1   2        2.54       -0.18      2.23 o 
  -8   1   2        4.12        4.63      1.42 o 
  -7   1   2       63.67       64.37      2.70 o 
  -6   1   2     1813.82     1842.48     16.78 o 
  -5   1   2        5.28        6.27      0.80 o 
  -4   1   2      453.71      497.56      3.33 o 
  -3   1   2       98.91       99.33      3.95 o 
  -2   1   2      811.39      810.41      9.42 o 
  -1   1   2       23.74       17.04      0.64 o 
   0   1   2      989.00      980.19     10.70 o 
   1   1   2       62.45       56.16      0.62 o 
   2   1   2      137.35      155.63      3.21 o 
   3   1   2      850.82      932.38     16.34 o 
   4   1   2       28.32       32.63      3.87 o 
   5   1   2       11.20       13.47      3.05 o 
   6   1   2        0.15        2.75      3.10 o 
   7   1   2       32.59       18.86      4.22 o 
  -9   2   2        0.80        0.35      1.58 o 
  -8   2   2       30.50       23.99      1.43 o 
  -7   2   2      264.21      261.05      2.85 o 
  -6   2   2       46.19       43.54      1.44 o 
  -5   2   2       63.73       59.39      1.08 o 
  -4   2   2      344.14      371.21      3.52 o 
  -3   2   2       32.47       21.84      0.88 o 
  -2   2   2       14.85       11.75      0.51 o 
  -1   2   2     1337.54     1244.31     20.49 o 
   0   2   2      187.28      170.39      2.26 o 
   1   2   2      505.71      485.10      6.07 o 
   2   2   2      407.83      441.72      7.47 o 
   3   2   2        0.03       -0.56      0.59 o 
   4   2   2      102.78       99.38      1.73 o 
   5   2   2        0.64        2.99      2.58 o 
   6   2   2        0.24       -1.41      3.05 o 
   7   2   2        9.97       13.53      4.22 o 
  -9   3   2       22.96       18.73      2.03 o 
  -8   3   2       21.11       21.09      1.55 o 
  -7   3   2       48.46       45.53      1.92 o 
  -6   3   2      126.57      129.71      2.36 o 
  -5   3   2        2.49        0.84      0.59 o 
  -4   3   2       89.64      105.37      1.37 o 
  -3   3   2      398.03      466.08      9.76 o 
  -2   3   2      228.01      206.22      3.40 o 
  -1   3   2      667.98      598.16     20.88 o 
   0   3   2      821.20      797.39      8.68 o 
   1   3   2      252.09      234.17      3.15 o 
   2   3   2      469.54      498.34      5.18 o 
   3   3   2      257.99      267.36      2.72 o 
   4   3   2        6.09        7.24      0.58 o 
   5   3   2       57.61       61.21      1.01 o 
   6   3   2       37.00       29.29      4.33 o 
   7   3   2       35.61       31.10      5.04 o 
  -9   4   2        0.15        0.20      1.75 o 
  -8   4   2        0.82        2.11      1.27 o 
  -7   4   2       60.19       63.27      2.19 o 
  -6   4   2       51.44       51.76      1.49 o 
  -5   4   2        0.57       -0.20      0.73 o 
  -4   4   2      293.17      331.42      4.36 o 
  -3   4   2       52.01       48.03      1.09 o 
  -2   4   2       10.26       13.81      0.65 o 
  -1   4   2        0.02       -0.44      0.48 o 
   0   4   2      198.70      232.53      3.51 o 
   1   4   2      270.76      307.55      4.92 o 
   2   4   2       11.95       12.40      0.68 o 
   3   4   2      248.36      241.53     24.48 o 
   4   4   2       39.20       39.40      1.27 o 
   5   4   2       44.65       45.77      1.43 o 
   6   4   2        2.09        0.73      1.11 o 
   7   4   2        0.58        1.75      1.20 o 
  -9   5   2        0.05        0.35      1.41 o 
  -8   5   2        0.23        0.69      1.42 o 
  -7   5   2        5.53        5.48      1.33 o 
  -6   5   2        5.08        3.81      0.90 o 
  -5   5   2        3.00        3.23      0.85 o 
  -4   5   2        5.06        5.09      0.87 o 
  -3   5   2       10.12        9.16      0.83 o 
  -2   5   2        0.05        0.53      0.60 o 
  -1   5   2     3687.50     3975.01     47.81 o 
   0   5   2      604.63      616.08      6.68 o 
   1   5   2      451.37      450.54     10.82 o 
   2   5   2        0.32       -0.19      0.70 o 
   3   5   2       56.03       59.06      1.40 o 
   4   5   2        5.70        8.23      0.90 o 
   5   5   2       10.43        8.78      1.09 o 
   6   5   2        4.77        4.86      1.39 o 
   7   5   2        5.63        7.32      1.52 o 
  -9   6   2        0.53        0.14      1.36 o 
  -8   6   2        0.01       -0.73      1.25 o 
  -7   6   2        0.15       -1.12      1.17 o 
  -6   6   2       72.88       70.72      1.68 o 
  -5   6   2       52.63       52.35      1.63 o 
  -4   6   2       23.58       20.79      1.26 o 
  -3   6   2      712.30      710.80     10.10 o 
  -2   6   2      200.81      199.04      1.88 o 
  -1   6   2      547.32      583.72      8.27 o 
   0   6   2        0.00        0.21      0.72 o 
   1   6   2      342.48      344.26      5.95 o 
   2   6   2        1.05        0.30      0.83 o 
   3   6   2       90.35       81.72      1.85 o 
   4   6   2       97.74       89.67      2.38 o 
   5   6   2        0.21       -0.10      1.09 o 
   6   6   2        0.31        0.86      1.50 o 
  -9   7   2        1.22        1.32      2.08 o 
  -8   7   2        0.00        1.25      1.35 o 
  -7   7   2      146.62      149.44      3.61 o 
  -6   7   2       17.16       18.04      1.18 o 
  -5   7   2       24.31       25.70      1.38 o 
  -4   7   2       14.29       12.99      1.40 o 
  -3   7   2      213.05      224.66      3.35 o 
  -2   7   2        6.46        5.19      1.29 o 
  -1   7   2       52.26       72.98      1.91 o 
   0   7   2      312.88      333.31      5.79 o 
   1   7   2       31.74       29.14      1.48 o 
   2   7   2     2558.59     2522.56     42.04 o 
   3   7   2        9.01        7.29      1.45 o 
   4   7   2        0.99        2.50      1.34 o 
   5   7   2        1.45        1.15      1.25 o 
   6   7   2        0.53        1.69      1.72 o 
  -8   8   2        5.02        4.93      1.91 o 
  -7   8   2       46.56       41.51      2.37 o 
  -6   8   2        9.16        7.13      1.15 o 
  -5   8   2      495.88      494.86      9.10 o 
  -4   8   2      242.18      238.84      6.15 o 
  -3   8   2        0.63       -0.53      1.04 o 
  -2   8   2       17.12       14.73      1.27 o 
  -1   8   2        0.40        0.23      1.02 o 
   0   8   2       18.66       19.56      1.55 o 
   1   8   2      121.84      105.85      2.31 o 
   2   8   2      260.23      248.63      7.42 o 
   3   8   2        1.12        0.18      1.46 o 
   4   8   2       39.69       42.25      2.08 o 
   5   8   2       40.69       51.06      2.37 o 
  -8   9   2        0.33        0.23      2.18 o 
  -7   9   2       31.97       31.98      2.42 o 
  -6   9   2        6.94        6.84      1.34 o 
  -5   9   2      135.97      133.16      6.93 o 
  -4   9   2      122.02      121.01      5.22 o 
  -3   9   2        0.30        0.34      1.26 o 
  -2   9   2       24.77       21.20      1.43 o 
  -1   9   2        0.73       -0.66      1.14 o 
   0   9   2        3.49        2.18      1.26 o 
   1   9   2      353.53      338.70     11.53 o 
   2   9   2       17.94       18.19      1.97 o 
   3   9   2        8.69        9.26      1.72 o 
   4   9   2        6.63        6.03      1.44 o 
   5   9   2       12.12       12.60      1.75 o 
  -8  10   2        0.10        1.70      2.93 o 
  -7  10   2       15.03       13.88      2.69 o 
  -6  10   2       19.45       19.51      2.16 o 
  -5  10   2        4.38        6.57      1.84 o 
  -4  10   2        0.75       -1.45      1.88 o 
  -3  10   2        8.13        8.41      2.11 o 
  -2  10   2        6.14        8.51      2.07 o 
  -1  10   2      376.46      303.02      9.38 o 
   0  10   2      114.20       96.87      3.28 o 
   1  10   2        5.02        3.82      1.58 o 
   2  10   2       69.02       63.27      4.89 o 
   3  10   2       30.93       32.01      2.36 o 
   4  10   2        8.27       10.36      1.91 o 
  -7  11   2       22.81       21.56      3.98 o 
  -6  11   2       10.25        8.96      3.22 o 
  -5  11   2        7.37        7.92      2.38 o 
  -4  11   2      115.81      113.35      4.47 o 
  -3  11   2        9.07        5.42      2.07 o 
  -2  11   2      453.94      393.91      7.00 o 
  -1  11   2       11.17       13.47      2.30 o 
   0  11   2        1.49        0.68      1.61 o 
   1  11   2        5.83        7.34      2.37 o 
   2  11   2       51.22       59.29      3.80 o 
   3  11   2        0.60        1.57      1.71 o 
  -7  12   2        3.91        6.27      3.34 o 
  -6  12   2        7.98        9.08      3.69 o 
  -5  12   2       13.90       13.99      2.21 o 
  -4  12   2        2.88        2.84      2.17 o 
  -3  12   2        0.75        0.11      2.07 o 
  -2  12   2        0.53        0.88      1.95 o 
  -1  12   2        4.14        4.25      2.04 o 
   0  12   2       10.84       11.88      2.34 o 
   1  12   2        2.20        3.98      3.16 o 
   2  12   2       82.69      106.54      4.60 o 
  -6  13   2        0.92       -1.11      2.99 o 
  -5  13   2       15.33       17.87      2.48 o 
  -4  13   2       25.67       33.97      3.46 o 
  -3  13   2        7.23        8.28      2.53 o 
  -2  13   2        9.38        8.93      2.46 o 
  -1  13   2        1.19        1.62      2.16 o 
   0  13   2       11.42       20.15      4.10 o 
   1  13   2       44.60       57.13      4.04 o 
  -5  14   2        0.44        0.99      2.01 o 
  -4  14   2       10.81       12.98      2.38 o 
  -3  14   2       22.96       24.84      2.77 o 
  -2  14   2        3.30       -0.02      2.46 o 
  -1  14   2       26.51       30.93      3.54 o 
   0  14   2        6.61        6.15      2.67 o 
   2 -15   3       23.23       26.95      3.42 o 
   3 -15   3        0.46       -2.21      2.51 o 
   4 -15   3        0.29        2.46      3.63 o 
  -1 -14   3       62.61       64.55      5.80 o 
   0 -14   3       19.47       16.17      4.28 o 
   1 -14   3       12.78       17.43      2.96 o 
   2 -14   3        0.18        1.17      2.20 o 
   3 -14   3        8.39        9.80      3.72 o 
   4 -14   3        0.41       -0.13      2.40 o 
   5 -14   3        1.44        0.79      2.34 o 
  -2 -13   3       13.05       20.27      4.22 o 
  -1 -13   3        0.13        1.29      2.99 o 
   0 -13   3       22.55       29.00      4.51 o 
   1 -13   3        0.30       -0.14      2.08 o 
   2 -13   3       15.72       14.14      3.54 o 
   3 -13   3        0.16        0.62      2.20 o 
   4 -13   3       10.58       15.58      2.77 o 
   5 -13   3       12.27       10.87      2.61 o 
   6 -13   3        4.99        5.51      3.63 o 
  -3 -12   3       45.69       51.12      3.79 o 
  -2 -12   3       27.04       29.22      3.19 o 
  -1 -12   3       24.70       23.61      4.04 o 
   0 -12   3        3.27        3.46      2.07 o 
   1 -12   3       14.67       13.40      2.46 o 
   2 -12   3       40.28       37.45      3.29 o 
   3 -12   3        0.40        0.04      2.13 o 
   4 -12   3        3.41        1.36      2.13 o 
   5 -12   3       14.86       14.51      2.67 o 
   6 -12   3       36.66       45.92      5.39 o 
   7 -12   3       27.66       20.97      4.16 o 
  -4 -11   3       11.25       12.19      2.12 o 
  -3 -11   3       16.31       18.18      2.68 o 
  -2 -11   3       38.42       39.49      2.69 o 
  -1 -11   3       26.53       29.34      1.97 o 
   0 -11   3       46.48       45.50      2.80 o 
   1 -11   3      114.20      104.07      4.06 o 
   2 -11   3        0.62        1.11      1.88 o 
   3 -11   3      264.54      259.93      8.70 o 
   4 -11   3      531.96      531.42     10.95 o 
   5 -11   3      200.03      197.00      5.38 o 
   6 -11   3       62.84       67.13      5.56 o 
   7 -11   3      109.62      110.07      6.62 o 
  -4 -10   3       13.18       14.74      2.08 o 
  -3 -10   3        0.39        1.16      2.05 o 
  -2 -10   3        4.12        3.12      1.75 o 
  -1 -10   3        2.00        1.20      1.25 o 
   0 -10   3       41.88       42.28      2.23 o 
   1 -10   3      130.33      120.61      3.11 o 
   2 -10   3      116.99      106.74      4.01 o 
   3 -10   3       55.17       58.03      2.82 o 
   4 -10   3      102.56      107.56      3.35 o 
   5 -10   3       24.10       22.32      2.19 o 
   6 -10   3       90.84       90.79      6.03 o 
   7 -10   3       60.76       65.03      4.36 o 
   8 -10   3        3.05        4.30      2.56 o 
  -5  -9   3       20.84       21.32      1.92 o 
  -4  -9   3       12.35       13.09      1.66 o 
  -3  -9   3       23.70       21.80      2.05 o 
  -2  -9   3      147.60      153.58      3.62 o 
  -1  -9   3      833.59      833.22     16.92 o 
   0  -9   3      384.04      389.96      8.27 o 
   1  -9   3      581.04      604.16     11.30 o 
   2  -9   3        7.39        4.25      1.38 o 
   3  -9   3      152.64      137.97      3.83 o 
   4  -9   3      109.00      112.48      3.91 o 
   5  -9   3        0.27       -1.00      1.27 o 
   6  -9   3       56.06       58.12      3.62 o 
   7  -9   3       59.58       56.03      3.64 o 
   8  -9   3        4.75        5.58      2.38 o 
  -6  -8   3        1.37       -0.05      1.60 o 
  -5  -8   3       92.77       95.52      3.85 o 
  -4  -8   3       22.58       22.35      1.72 o 
  -3  -8   3      264.94      267.94      6.56 o 
  -2  -8   3      478.73      460.48     11.39 o 
  -1  -8   3      105.63      100.90      2.62 o 
   0  -8   3       32.28       26.44      1.17 o 
   1  -8   3       71.75       75.21      2.07 o 
   2  -8   3       16.20       20.91      1.23 o 
   3  -8   3      270.36      278.84      4.52 o 
   4  -8   3       25.84       24.31      1.64 o 
   5  -8   3        4.92        5.05      1.25 o 
   6  -8   3        0.66       -1.40      1.42 o 
   7  -8   3       14.51       11.58      2.56 o 
   8  -8   3        2.65        4.65      2.15 o 
  -6  -7   3        0.03        1.22      1.31 o 
  -5  -7   3       23.32       24.67      1.69 o 
  -4  -7   3        4.15        3.79      1.29 o 
  -3  -7   3       12.17       15.61      1.31 o 
  -2  -7   3       76.99       79.49      1.93 o 
  -1  -7   3       25.76       20.91      1.13 o 
   0  -7   3       45.94       53.67      1.34 o 
   1  -7   3      136.75      148.71      1.96 o 
   2  -7   3      175.41      171.52      2.98 o 
   3  -7   3       15.87       14.54      1.02 o 
   4  -7   3       47.03       46.48      1.71 o 
   5  -7   3       15.32       13.86      1.24 o 
   6  -7   3      100.36       97.03      2.97 o 
   7  -7   3        0.41        0.43      1.54 o 
   8  -7   3        0.10       -0.12      1.62 o 
  -7  -6   3       68.20       67.76      2.94 o 
  -6  -6   3       21.71       22.46      1.60 o 
  -5  -6   3      123.04      117.97      2.54 o 
  -4  -6   3       75.68       70.92      1.99 o 
  -3  -6   3       99.48       98.40      2.16 o 
  -2  -6   3      101.38      108.75      2.08 o 
  -1  -6   3      102.08      102.88      1.70 o 
   0  -6   3      147.83      165.20      2.49 o 
   1  -6   3        4.56        3.60      0.51 o 
   2  -6   3       38.07       39.25      1.22 o 
   3  -6   3        3.16        3.20      0.77 o 
   4  -6   3       83.74       98.27      3.55 o 
   5  -6   3        1.13        1.45      0.97 o 
   6  -6   3      254.87      266.13      8.75 o 
   7  -6   3        1.60        2.43      1.46 o 
   8  -6   3       12.47       16.61      1.80 o 
  -7  -5   3        0.57       -1.51      1.51 o 
  -6  -5   3        7.62        7.05      1.14 o 
  -5  -5   3      294.10      266.25      2.86 o 
  -4  -5   3        2.37        0.97      0.63 o 
  -3  -5   3       31.99       32.25      1.15 o 
  -2  -5   3       18.18       30.45      1.11 o 
  -1  -5   3       16.42       22.60      1.08 o 
   0  -5   3      688.19      726.00      8.64 o 
   1  -5   3      727.31      797.33     10.11 o 
   2  -5   3       78.15       66.76      1.18 o 
   3  -5   3       40.32       45.99      1.44 o 
   4  -5   3      117.52      128.49      2.00 o 
   5  -5   3        3.83        5.31      0.94 o 
   6  -5   3        3.11        2.50      1.27 o 
   7  -5   3        8.90        7.25      1.46 o 
   8  -5   3       24.16       25.75      1.85 o 
   9  -5   3        0.77        1.03      2.01 o 
  -7  -4   3        2.34        2.81      1.32 o 
  -6  -4   3       91.25       84.82      1.84 o 
  -5  -4   3       59.32       51.03      1.60 o 
  -4  -4   3       11.97       10.06      1.41 o 
  -3  -4   3        3.09        1.35      0.60 o 
  -2  -4   3      604.63      649.21      9.33 o 
  -1  -4   3      330.16      307.98      4.02 o 
   0  -4   3      278.21      268.15      3.41 o 
   1  -4   3     2377.52     2386.58     25.24 o 
   2  -4   3        2.23        0.47      0.46 o 
   3  -4   3      250.62      293.03      4.94 o 
   4  -4   3        0.97        0.52      0.66 o 
   5  -4   3       20.75       20.53      1.09 o 
   6  -4   3      124.33      120.34      2.53 o 
   7  -4   3       55.96       57.39      2.14 o 
   8  -4   3       93.80       91.48      2.44 o 
   9  -4   3       21.32       17.83      2.28 o 
  -8  -3   3        0.67        0.53      1.35 o 
  -7  -3   3        3.05        3.29      1.21 o 
  -6  -3   3        9.13       10.39      0.97 o 
  -5  -3   3       22.13       18.08      0.93 o 
  -4  -3   3       40.62       35.61      1.49 o 
  -3  -3   3      395.73      434.56      4.66 o 
  -2  -3   3     2851.68     2999.41     34.78 o 
  -1  -3   3       44.30       52.62      1.26 o 
   0  -3   3    10043.00     9876.07    122.19 o 
   1  -3   3     3831.65     3601.40     46.42 o 
   2  -3   3      744.22      721.97      8.49 o 
   3  -3   3       26.29       22.37      0.83 o 
   4  -3   3       17.02       19.65      0.80 o 
   5  -3   3        1.31        1.63      0.43 o 
   6  -3   3      180.28      184.33      2.23 o 
   7  -3   3       40.57       36.72      1.74 o 
   8  -3   3       20.29       20.68      1.96 o 
  -8  -2   3        1.81        3.11      1.39 o 
  -7  -2   3        3.59        1.74      1.15 o 
  -6  -2   3       28.47       30.07      1.55 o 
  -5  -2   3        2.85        2.30      0.68 o 
  -4  -2   3      636.08      699.38      7.03 o 
  -3  -2   3       54.56       61.57      0.96 o 
  -2  -2   3       18.46       23.70      0.76 o 
  -1  -2   3      335.76      339.08      3.67 o 
   0  -2   3    10327.78     9751.49    113.47 o 
   1  -2   3     7853.94     7543.68     96.13 o 
   2  -2   3     4731.31     4794.80     58.01 o 
   3  -2   3        0.23        0.15      0.47 o 
   4  -2   3      157.66      140.30      1.56 o 
   5  -2   3      432.72      425.91      3.93 o 
   6  -2   3       85.78       83.94      1.50 o 
   7  -2   3        1.89        1.42      0.89 o 
   8  -2   3        3.13        3.74      1.46 o 
  -8  -1   3       47.19       49.37      4.01 o 
  -7  -1   3        0.03       -0.23      1.17 o 
  -6  -1   3        0.77        0.70      0.70 o 
  -5  -1   3        3.82        3.53      0.70 o 
  -4  -1   3      137.67      126.19      1.49 o 
  -3  -1   3        1.20        0.49      0.29 o 
  -2  -1   3       28.19       23.79      0.74 o 
  -1  -1   3     1542.09     1479.97     15.13 o 
   0  -1   3     9745.39     8931.70     90.20 o 
   1  -1   3    18635.34    16438.80     65.43 o 
   2  -1   3        0.08        0.38      0.37 o 
   3  -1   3     1063.60     1121.61     14.42 o 
   4  -1   3      181.83      193.18      2.35 o 
   5  -1   3      170.46      168.89      2.04 o 
   6  -1   3        0.01       -0.04      0.56 o 
   7  -1   3        1.48        1.94      1.13 o 
   8  -1   3        0.01        0.43      1.21 o 
  -8   0   3       24.22       22.14      1.43 o 
  -7   0   3       41.75       42.82      1.54 o 
  -6   0   3      424.05      408.42      3.24 o 
  -5   0   3       16.45       14.15      0.97 o 
  -4   0   3       18.79       20.85      0.69 o 
  -3   0   3      286.63      311.65      2.72 o 
  -2   0   3       64.01       63.82      1.09 o 
  -1   0   3     5857.54     5589.27     50.61 o 
   0   0   3      933.39      815.35     12.87 o 
   1   0   3     6303.22     5930.13     71.55 o 
   2   0   3      169.36      162.82      2.41 o 
   3   0   3      564.62      574.10      6.63 o 
   4   0   3      381.40      388.77      6.38 o 
   5   0   3        0.87        2.43      0.65 o 
   6   0   3       70.18       61.74      5.62 o 
  -8   1   3        0.33       -0.26      1.42 o 
  -7   1   3       49.67       44.85      1.69 o 
  -6   1   3      484.84      512.78      5.30 o 
  -5   1   3       22.35       22.93      1.15 o 
  -4   1   3      340.14      352.52      3.12 o 
  -3   1   3       22.98       26.25      0.96 o 
  -2   1   3      791.31      764.61      9.54 o 
  -1   1   3     5528.35     5166.47     75.01 o 
   0   1   3      317.87      307.06      3.78 o 
   1   1   3      294.25      295.29      3.15 o 
   2   1   3      390.24      353.39     35.59 o 
   3   1   3       95.73       98.97      0.99 o 
   4   1   3        2.64        0.98      0.63 o 
   5   1   3       15.45       12.24      3.16 o 
   6   1   3       41.44       29.87      4.16 o 
   7   1   3        6.89        0.41      3.69 o 
  -9   2   3        0.02       -0.98      1.61 o 
  -8   2   3        8.15        8.50      1.23 o 
  -7   2   3       50.10       50.82      1.94 o 
  -6   2   3       18.47       19.15      1.13 o 
  -5   2   3      140.21      148.80      1.68 o 
  -4   2   3        4.00        2.13      0.56 o 
  -3   2   3     2503.67     2667.84     33.54 o 
  -2   2   3      616.61      609.28      8.45 o 
  -1   2   3      402.02      352.63      4.88 o 
   0   2   3      967.16      940.53      8.93 o 
   1   2   3       35.55       35.88      0.76 o 
   2   2   3       83.34       77.03      0.96 o 
   3   2   3       67.34       62.82      1.05 o 
   4   2   3        1.18        1.87      0.52 o 
   5   2   3       29.78       29.48      2.43 o 
   6   2   3       11.74        8.14      3.46 o 
   7   2   3       40.34       28.47      4.57 o 
  -9   3   3        3.76        4.03      1.85 o 
  -8   3   3        0.51       -0.47      1.19 o 
  -7   3   3       22.48       22.40      1.50 o 
  -6   3   3        0.92        0.21      0.71 o 
  -5   3   3      471.18      480.92      3.54 o 
  -4   3   3      955.07     1015.45      9.31 o 
  -3   3   3     1343.46     1454.42     17.12 o 
  -2   3   3      230.23      250.53      2.42 o 
  -1   3   3      246.68      254.08      2.68 o 
   0   3   3     1555.87     1603.94     20.54 o 
   1   3   3      142.40      138.53      1.97 o 
   2   3   3      186.82      161.80      1.84 o 
   3   3   3       95.23       93.37      3.39 o 
   4   3   3       95.81      103.53      1.76 o 
   5   3   3      238.13      206.45      4.71 o 
   6   3   3       12.84       12.24      1.15 o 
   7   3   3        3.18        2.40      2.28 o 
  -9   4   3        0.28        1.30      1.85 o 
  -8   4   3        3.52        2.53      1.52 o 
  -7   4   3        1.48        1.07      1.21 o 
  -6   4   3        2.43        1.60      0.81 o 
  -5   4   3       84.61       81.17      1.52 o 
  -4   4   3       42.94       42.12      1.47 o 
  -3   4   3     1290.49     1385.29     20.66 o 
  -2   4   3      279.79      254.17      3.80 o 
  -1   4   3        0.00        0.67      0.47 o 
   0   4   3     2340.94     2426.33     26.84 o 
   1   4   3      218.26      234.56      2.87 o 
   2   4   3      288.28      266.40      3.26 o 
   3   4   3      178.92      180.85      2.44 o 
   4   4   3       89.88       80.61      1.55 o 
   5   4   3      234.75      211.81      2.35 o 
   6   4   3        1.21        1.12      1.21 o 
   7   4   3       48.45       46.98      2.08 o 
  -9   5   3        5.02        5.78      1.40 o 
  -8   5   3        3.57        2.34      1.25 o 
  -7   5   3        0.01       -1.12      1.12 o 
  -6   5   3        0.65        0.00      0.93 o 
  -5   5   3       21.50       23.76      1.14 o 
  -4   5   3        0.09        0.28      0.87 o 
  -3   5   3      341.64      385.80      4.98 o 
  -2   5   3      104.06      110.46      1.41 o 
  -1   5   3      792.16      831.31     11.44 o 
   0   5   3     2256.70     2445.77     40.20 o 
   1   5   3      547.77      595.55     10.85 o 
   2   5   3      484.97      490.08      5.22 o 
   3   5   3      924.56      910.26     14.11 o 
   4   5   3      158.25      141.14      2.31 o 
   5   5   3        0.82        1.11      0.98 o 
   6   5   3        1.41        0.80      1.34 o 
   7   5   3       10.81       13.03      1.68 o 
  -9   6   3        0.69        1.66      1.60 o 
  -8   6   3       16.22       12.79      1.51 o 
  -7   6   3        1.35        2.13      1.28 o 
  -6   6   3        0.12        0.48      0.98 o 
  -5   6   3      128.76      130.43      2.40 o 
  -4   6   3      130.40      122.91      3.07 o 
  -3   6   3      344.01      345.34      5.61 o 
  -2   6   3      134.95      140.23      9.52 o 
  -1   6   3      584.46      595.86      7.72 o 
   0   6   3      233.37      256.30      5.87 o 
   1   6   3       27.01       25.58      1.25 o 
   2   6   3      241.23      222.00      3.72 o 
   3   6   3      891.93      876.76     13.50 o 
   4   6   3       21.94       22.70      1.60 o 
   5   6   3        0.07        1.49      1.10 o 
   6   6   3        1.29        1.62      1.57 o 
  -8   7   3        1.45        0.30      1.74 o 
  -7   7   3        0.63        0.99      1.31 o 
  -6   7   3        6.58        6.53      1.26 o 
  -5   7   3        7.09        8.05      1.37 o 
  -4   7   3       25.90       25.16      1.68 o 
  -3   7   3      470.17      479.68      8.38 o 
  -2   7   3       17.81       16.99      1.01 o 
  -1   7   3       90.08       86.62      2.12 o 
   0   7   3        0.53       -0.06      0.90 o 
   1   7   3      109.13       96.11      2.23 o 
   2   7   3      123.81      110.67      2.27 o 
   3   7   3      611.50      623.48     16.27 o 
   4   7   3       34.69       33.64      2.09 o 
   5   7   3       12.48       14.56      1.30 o 
   6   7   3        0.66        0.94      1.75 o 
  -8   8   3        0.04       -0.82      1.76 o 
  -7   8   3       25.94       27.82      2.31 o 
  -6   8   3       57.65       60.41      2.24 o 
  -5   8   3        0.37       -0.69      1.27 o 
  -4   8   3      260.88      270.42      7.95 o 
  -3   8   3        1.27       -0.24      1.12 o 
  -2   8   3        0.81        0.83      0.77 o 
  -1   8   3       27.41       25.42      1.50 o 
   0   8   3        5.71        3.62      1.28 o 
   1   8   3      473.82      477.02      8.42 o 
   2   8   3      157.21      156.09      2.89 o 
   3   8   3      105.81      105.94      3.81 o 
   4   8   3       36.65       37.87      2.43 o 
   5   8   3       18.30       22.20      1.56 o 
  -8   9   3       15.35       15.15      2.28 o 
  -7   9   3       18.53       17.15      2.19 o 
  -6   9   3       44.95       39.57      2.23 o 
  -5   9   3       13.54       13.72      1.94 o 
  -4   9   3        2.01        1.36      1.50 o 
  -3   9   3       24.31       27.50      2.07 o 
  -2   9   3       46.79       49.25      1.97 o 
  -1   9   3       71.72       67.56      2.38 o 
   0   9   3        1.74        2.42      1.26 o 
   1   9   3       80.33       90.86      2.82 o 
   2   9   3       88.96       87.26      5.40 o 
   3   9   3       36.05       36.05      2.38 o 
   4   9   3       16.12       18.10      2.03 o 
   5   9   3        0.49        0.62      1.52 o 
  -8  10   3        4.87        6.09      3.28 o 
  -7  10   3       10.01       10.95      3.46 o 
  -6  10   3        5.48        3.93      2.96 o 
  -5  10   3        4.63        2.09      1.98 o 
  -4  10   3      129.76      126.17      4.33 o 
  -3  10   3      116.87      109.60      4.08 o 
  -2  10   3        8.81        7.23      2.03 o 
  -1  10   3       57.57       50.91      2.80 o 
   0  10   3       35.84       24.71      2.10 o 
   1  10   3       76.25       77.89      2.99 o 
   2  10   3       10.73        9.57      2.32 o 
   3  10   3        5.19        4.41      2.10 o 
   4  10   3       11.12       16.79      2.10 o 
  -7  11   3        2.75        2.64      3.22 o 
  -6  11   3       27.21       26.42      4.33 o 
  -5  11   3        6.01        6.41      2.34 o 
  -4  11   3        2.08        0.40      2.02 o 
  -3  11   3       15.62       13.98      2.40 o 
  -2  11   3        3.84        3.51      2.07 o 
  -1  11   3       23.30       21.62      2.58 o 
   0  11   3        1.79        2.25      1.64 o 
   1  11   3        5.39        8.12      2.38 o 
   2  11   3       17.70       23.98      2.90 o 
   3  11   3       13.81       10.70      2.55 o 
  -7  12   3        0.00       -1.87      3.10 o 
  -6  12   3       19.46       19.21      4.28 o 
  -5  12   3        3.54        3.45      2.24 o 
  -4  12   3      105.08      100.11      4.57 o 
  -3  12   3       26.44       18.63      2.73 o 
  -2  12   3        7.14        5.62      2.29 o 
  -1  12   3        0.36        0.21      2.67 o 
   0  12   3        6.49        7.73      3.10 o 
   1  12   3        2.06        3.40      2.93 o 
   2  12   3        2.10       -0.88      2.99 o 
  -6  13   3        1.10        2.05      3.28 o 
  -5  13   3       55.46       61.58      4.41 o 
  -4  13   3       26.20       26.12      3.19 o 
  -3  13   3        2.72        1.82      2.43 o 
  -2  13   3        1.28        2.68      2.30 o 
  -1  13   3        8.27        5.25      2.44 o 
   0  13   3       35.67       41.77      4.98 o 
   1  13   3        7.75       11.36      3.87 o 
  -5  14   3       45.75       51.33      3.54 o 
  -4  14   3        5.01        1.38      2.53 o 
  -3  14   3        5.68        6.39      2.67 o 
  -2  14   3       60.56       86.36      4.86 o 
  -1  14   3       10.02       10.13      4.04 o 
   0  14   3        3.94        6.56      3.51 o 
   2 -15   4        4.52        4.43      2.93 o 
   3 -15   4        8.36       12.90      3.00 o 
  -1 -14   4       13.78       17.28      4.33 o 
   0 -14   4        9.93        9.72      3.69 o 
   1 -14   4        1.10        1.57      2.44 o 
   2 -14   4        0.90        2.70      2.40 o 
   3 -14   4        0.24        0.21      2.22 o 
   4 -14   4       20.96       18.89      4.45 o 
   5 -14   4       16.75       20.52      3.09 o 
  -2 -13   4        9.34        5.74      3.51 o 
  -1 -13   4       22.50       22.73      4.10 o 
   0 -13   4        2.19        0.88      3.22 o 
   1 -13   4       35.34       33.94      3.31 o 
   2 -13   4        0.06        0.39      2.17 o 
   3 -13   4        0.34        0.68      2.17 o 
   4 -13   4        5.17        4.48      2.40 o 
   5 -13   4       11.78       15.11      2.81 o 
   6 -13   4        0.71        1.23      3.40 o 
  -3 -12   4        0.32       -0.27      2.38 o 
  -2 -12   4       25.73       19.45      3.92 o 
  -1 -12   4       22.81       20.21      3.75 o 
   0 -12   4       33.74       35.92      3.22 o 
   1 -12   4        2.67        3.71      2.11 o 
   2 -12   4        0.09       -0.92      2.02 o 
   3 -12   4        2.69        1.79      2.03 o 
   4 -12   4        3.97        3.79      2.19 o 
   5 -12   4       58.48       60.90      3.89 o 
   6 -12   4        1.11        2.64      3.22 o 
   7 -12   4       71.95       75.86      6.27 o 
  -4 -11   4        0.94        2.76      1.92 o 
  -3 -11   4       34.51       45.02      2.87 o 
  -2 -11   4        0.24        2.59      2.44 o 
  -1 -11   4       49.20       52.61      2.64 o 
   0 -11   4       70.93       75.06      3.17 o 
   1 -11   4       38.64       39.14      3.09 o 
   2 -11   4      133.90      136.40      4.61 o 
   3 -11   4       57.14       53.12      3.44 o 
   4 -11   4        6.72        4.78      2.13 o 
   5 -11   4       92.88      101.97      4.37 o 
   6 -11   4       40.71       41.88      4.92 o 
   7 -11   4        6.74       10.19      3.63 o 
  -4 -10   4        6.22       10.04      1.99 o 
  -3 -10   4       34.53       37.09      3.08 o 
  -2 -10   4       42.48       46.43      3.86 o 
  -1 -10   4        4.03        4.48      1.48 o 
   0 -10   4      117.84      114.24      3.20 o 
   1 -10   4      600.59      616.15     13.35 o 
   2 -10   4       29.90       25.52      2.55 o 
   3 -10   4      610.12      577.97      9.96 o 
   4 -10   4       77.69       80.99      6.39 o 
   5 -10   4       12.60       15.61      2.56 o 
   6 -10   4       23.67       24.81      2.94 o 
   7 -10   4       41.25       39.86      3.56 o 
   8 -10   4        2.37        3.76      2.53 o 
  -5  -9   4       19.17       18.17      1.88 o 
  -4  -9   4       49.66       55.69      2.59 o 
  -3  -9   4      104.87      100.49      3.37 o 
  -2  -9   4       27.92       23.34      1.73 o 
  -1  -9   4      972.53      972.27     17.54 o 
   0  -9   4      496.44      500.21     14.63 o 
   1  -9   4       61.83       63.79      2.16 o 
   2  -9   4       74.37       67.96      8.36 o 
   3  -9   4      167.94      168.05      3.29 o 
   4  -9   4       13.66       11.20      1.52 o 
   5  -9   4        0.02       -0.32      1.42 o 
   6  -9   4        1.39        0.56      1.95 o 
   7  -9   4       10.56        9.52      2.55 o 
   8  -9   4       33.17       41.62      3.51 o 
  -6  -8   4       10.32       12.23      1.68 o 
  -5  -8   4       11.55       13.60      1.67 o 
  -4  -8   4       92.27       91.64      2.75 o 
  -3  -8   4      660.54      682.17     20.69 o 
  -2  -8   4       14.45       12.89      1.24 o 
  -1  -8   4      193.13      188.11      2.54 o 
   0  -8   4        6.19        6.69      1.11 o 
   1  -8   4        5.27        8.03      1.18 o 
   2  -8   4      251.65      253.93      4.66 o 
   3  -8   4       70.23       78.01      2.59 o 
   4  -8   4       32.41       31.51      1.73 o 
   5  -8   4       12.12       11.74      1.38 o 
   6  -8   4       73.81       66.13      3.20 o 
   7  -8   4        9.73        7.89      1.84 o 
   8  -8   4        2.89        2.34      2.20 o 
  -6  -7   4       11.16        9.56      1.53 o 
  -5  -7   4      162.53      157.79      3.03 o 
  -4  -7   4        0.78        0.25      1.15 o 
  -3  -7   4      519.77      522.38      9.30 o 
  -2  -7   4       23.23       22.90      1.20 o 
  -1  -7   4      536.63      562.45      7.64 o 
   0  -7   4      103.92      111.96      2.25 o 
   1  -7   4        4.32        3.42      0.95 o 
   2  -7   4       14.82       25.05      1.15 o 
   3  -7   4       75.12       85.89      2.42 o 
   4  -7   4       31.78       35.75      1.62 o 
   5  -7   4        5.76        6.57      1.12 o 
   6  -7   4        3.06        2.97      1.54 o 
   7  -7   4        0.22        0.40      1.52 o 
   8  -7   4       33.45       30.38      2.23 o 
  -7  -6   4        3.16        1.95      1.81 o 
  -6  -6   4       14.13       12.44      1.35 o 
  -5  -6   4       52.69       53.15      1.98 o 
  -4  -6   4      250.06      238.57      3.85 o 
  -3  -6   4       19.76       16.59      1.01 o 
  -2  -6   4       88.71       96.21      1.76 o 
  -1  -6   4      546.70      568.85      7.19 o 
   0  -6   4       37.76       46.71      1.19 o 
   1  -6   4       46.10       40.45      1.32 o 
   2  -6   4       82.68       82.74      1.52 o 
   3  -6   4       24.68       21.19      1.21 o 
   4  -6   4       42.12       36.18      1.58 o 
   5  -6   4      135.52      130.13      2.79 o 
   6  -6   4      224.25      221.60      3.66 o 
   7  -6   4        0.40        1.32      1.46 o 
   8  -6   4        4.44        6.24      1.66 o 
  -7  -5   4        3.00        1.67      1.51 o 
  -6  -5   4       86.21       84.42      2.14 o 
  -5  -5   4        7.87        5.10      1.12 o 
  -4  -5   4        0.14        1.37      0.69 o 
  -3  -5   4      105.58      111.10      1.99 o 
  -2  -5   4      162.20      168.77      2.53 o 
  -1  -5   4       39.54       37.25      1.12 o 
   0  -5   4       74.94       67.51      1.05 o 
   1  -5   4      585.61      613.52      7.49 o 
   2  -5   4      711.53      712.67     10.54 o 
   3  -5   4      113.90      139.89      2.27 o 
   4  -5   4      167.07      191.59      2.50 o 
   5  -5   4       52.35       51.32      1.67 o 
   6  -5   4        0.12        0.25      1.24 o 
   7  -5   4       11.43        9.33      1.47 o 
   8  -5   4        0.55        0.81      1.38 o 
  -7  -4   4        5.32        6.18      1.48 o 
  -6  -4   4        0.93       -0.53      1.00 o 
  -5  -4   4       13.56       10.49      1.11 o 
  -4  -4   4       37.11       42.32      1.20 o 
  -3  -4   4       19.09       20.47      0.94 o 
  -2  -4   4       17.14       19.79      0.88 o 
  -1  -4   4        0.00        1.10      0.50 o 
   0  -4   4      390.70      421.28      4.57 o 
   1  -4   4      239.10      207.61     10.58 o 
   2  -4   4      810.79      812.86     10.71 o 
   3  -4   4      131.71      155.47      2.97 o 
   4  -4   4       10.95        7.89      0.74 o 
   5  -4   4      127.90      125.81      1.89 o 
   6  -4   4       32.09       29.55      1.83 o 
   7  -4   4       12.07       14.71      1.48 o 
   8  -4   4       16.26       15.05      1.54 o 
  -8  -3   4        0.05       -0.56      1.50 o 
  -7  -3   4       25.28       25.22      1.78 o 
  -6  -3   4        5.30        5.70      1.03 o 
  -5  -3   4        0.01        0.08      0.75 o 
  -4  -3   4       70.46       75.38      1.18 o 
  -3  -3   4       11.95       10.78      0.59 o 
  -2  -3   4     1098.91     1142.53     12.23 o 
  -1  -3   4     1014.41     1083.00     10.59 o 
   0  -3   4      344.61      343.92      5.66 o 
   1  -3   4      670.42      639.23      6.81 o 
   2  -3   4     2406.91     2560.73     33.17 o 
   3  -3   4       57.12       56.93      1.23 o 
   4  -3   4       43.88       47.49      1.23 o 
   5  -3   4       20.50       17.04      0.95 o 
   6  -3   4      123.72      126.64      3.07 o 
   7  -3   4       28.09       27.95      1.79 o 
   8  -3   4        6.21        7.02      1.78 o 
  -8  -2   4        0.05       -0.23      1.44 o 
  -7  -2   4        2.01        2.76      0.96 o 
  -6  -2   4       36.63       40.42      1.86 o 
  -5  -2   4        6.95        5.77      0.84 o 
  -4  -2   4      468.62      467.95      5.41 o 
  -3  -2   4       40.31       32.98      0.89 o 
  -2  -2   4       89.11       81.56      1.08 o 
  -1  -2   4      445.29      430.04      4.44 o 
   0  -2   4     7902.76     7564.97     72.55 o 
   1  -2   4      305.30      279.47      2.36 o 
   2  -2   4      395.53      401.50      4.70 o 
   3  -2   4      219.66      235.58      3.75 o 
   4  -2   4        0.01       -0.16      0.47 o 
   5  -2   4        8.48        8.74      0.80 o 
   6  -2   4        8.17        7.56      0.86 o 
   7  -2   4       35.45       35.16      1.56 o 
   8  -2   4       17.24       21.55      1.83 o 
  -8  -1   4       58.38       58.36      3.46 o 
  -7  -1   4       16.36       13.64      1.14 o 
  -6  -1   4      532.98      551.57      6.86 o 
  -5  -1   4       31.46       31.31      1.16 o 
  -4  -1   4       44.63       42.52      0.98 o 
  -3  -1   4        3.45        4.17      0.52 o 
  -2  -1   4       34.15       33.11      0.86 o 
  -1  -1   4     1351.75     1368.91     12.19 o 
   0  -1   4       15.67       12.64      0.58 o 
   1  -1   4     1682.03     1654.26     18.70 o 
   2  -1   4       66.35       77.32      1.01 o 
   3  -1   4        5.06        4.35      0.59 o 
   4  -1   4       25.69       27.30      1.56 o 
   5  -1   4       56.10       56.88      1.33 o 
   6  -1   4      131.40      120.50      1.56 o 
   7  -1   4        9.14        7.24      1.33 o 
   8  -1   4       41.11       49.71      2.21 o 
  -8   0   4        1.99        1.04      1.70 o 
  -7   0   4       77.90       81.57      2.01 o 
  -6   0   4        4.39        2.24      0.87 o 
  -5   0   4      128.27      120.09      4.76 o 
  -4   0   4        2.24        3.08      0.54 o 
  -3   0   4       33.18       28.72      0.96 o 
  -2   0   4       61.28       56.23      0.92 o 
  -1   0   4     8394.33     8129.15     92.03 o 
   0   0   4      715.54      707.93     10.73 o 
   1   0   4     3267.58     3162.28     42.32 o 
   2   0   4       13.77       17.81      0.73 o 
   3   0   4        0.85        0.65      0.34 o 
   4   0   4      295.85      294.40      2.07 o 
   5   0   4      116.76      116.61      1.36 o 
   6   0   4       48.38       44.43      1.61 o 
   7   0   4        6.16        3.72      1.13 o 
   8   0   4        2.50        3.55      1.22 o 
  -8   1   4        0.70       -0.08      1.08 o 
  -7   1   4        0.54        0.58      1.09 o 
  -6   1   4      346.20      335.16      2.79 o 
  -5   1   4      315.99      303.24      4.14 o 
  -4   1   4       17.56       18.27      0.82 o 
  -3   1   4       20.16       17.65      0.81 o 
  -2   1   4      329.05      344.89      4.80 o 
  -1   1   4     2149.93     2106.30     22.35 o 
   0   1   4       99.13      100.65      1.21 o 
   1   1   4        2.53        3.29      0.46 o 
   2   1   4      335.58      357.87      3.13 o 
   3   1   4       78.12       78.38      1.76 o 
   4   1   4       52.17       54.40      1.11 o 
   5   1   4        0.44        1.69      0.57 o 
   6   1   4        6.52        5.44      0.96 o 
   7   1   4        3.84        6.14      2.08 o 
  -9   2   4       15.12       16.39      2.06 o 
  -8   2   4        1.06        0.06      1.17 o 
  -7   2   4       44.34       47.50      2.00 o 
  -6   2   4      241.44      231.24      1.97 o 
  -5   2   4      439.49      426.27      3.36 o 
  -4   2   4      236.94      250.50      3.49 o 
  -3   2   4     1301.17     1335.02     17.04 o 
  -2   2   4        7.35        5.28      0.56 o 
  -1   2   4       42.33       31.83      2.85 o 
   0   2   4       42.40       35.48      0.87 o 
   1   2   4      176.76      146.58      1.70 o 
   2   2   4     1134.94     1157.49     16.39 o 
   3   2   4       52.12       47.37      0.89 o 
   4   2   4       26.68       27.94      1.07 o 
   5   2   4        0.01       -0.35      0.58 o 
   6   2   4       16.20       15.90      1.18 o 
   7   2   4       98.60       97.38      2.70 o 
  -9   3   4        1.50        1.38      1.81 o 
  -8   3   4        3.27        3.37      1.31 o 
  -7   3   4       98.23       98.07      2.47 o 
  -6   3   4      133.12      132.55      2.08 o 
  -5   3   4        1.30        2.56      0.81 o 
  -4   3   4      131.47      132.03      1.90 o 
  -3   3   4       25.65       28.05      1.32 o 
  -2   3   4       61.89       42.87      0.97 o 
  -1   3   4       29.72       30.48      0.98 o 
   0   3   4       14.74       22.38      0.82 o 
   1   3   4      444.18      450.00      6.99 o 
   2   3   4      200.19      197.10      2.65 o 
   3   3   4      122.03      118.83      2.02 o 
   4   3   4       73.27       72.76      1.56 o 
   5   3   4       14.07       18.14      0.94 o 
   6   3   4       13.07       14.63      1.12 o 
   7   3   4        1.53        0.16      1.23 o 
  -9   4   4       13.81       16.56      1.75 o 
  -8   4   4        0.17       -0.68      1.90 o 
  -7   4   4        0.05       -0.39      1.26 o 
  -6   4   4        8.42        7.76      0.97 o 
  -5   4   4       31.82       27.79      1.27 o 
  -4   4   4      224.41      234.28      4.17 o 
  -3   4   4      357.97      397.41      6.43 o 
  -2   4   4       58.13       59.68      1.28 o 
  -1   4   4      102.29       98.96      7.71 o 
   0   4   4      679.48      736.90     12.37 o 
   1   4   4      482.70      518.87      6.92 o 
   2   4   4      356.98      360.71      4.59 o 
   3   4   4       26.30       26.20      1.18 o 
   4   4   4        4.88        2.19      0.81 o 
   5   4   4       16.22       14.32      1.15 o 
   6   4   4        2.53        1.49      1.30 o 
   7   4   4       36.45       35.49      2.13 o 
  -9   5   4       21.87       24.36      1.70 o 
  -8   5   4        2.05        2.17      1.29 o 
  -7   5   4       16.81       16.41      1.44 o 
  -6   5   4        2.99        2.36      1.00 o 
  -5   5   4      131.13      128.71      2.25 o 
  -4   5   4       43.50       46.17      1.65 o 
  -3   5   4      505.04      487.64      6.90 o 
  -2   5   4       64.73       60.03      1.40 o 
  -1   5   4       57.97       60.51      1.28 o 
   0   5   4       11.39       10.26      0.85 o 
   1   5   4       14.99       12.73      0.97 o 
   2   5   4      179.18      180.24      2.90 o 
   3   5   4      200.21      193.75      3.08 o 
   4   5   4       21.30       17.27      1.30 o 
   5   5   4        0.29       -0.44      1.00 o 
   6   5   4        1.03        0.64      1.44 o 
   7   5   4       14.31       16.05      2.81 o 
  -9   6   4        9.70        9.60      2.09 o 
  -8   6   4       25.10       24.38      1.73 o 
  -7   6   4      117.10      113.60      2.69 o 
  -6   6   4        3.36        2.92      1.15 o 
  -5   6   4      166.64      169.37      2.65 o 
  -4   6   4        0.46        1.07      1.04 o 
  -3   6   4      796.49      796.69     17.52 o 
  -2   6   4        1.84        0.23      0.69 o 
  -1   6   4      113.24      111.66      1.74 o 
   0   6   4       28.56       33.88      1.43 o 
   1   6   4        3.14        5.02      0.96 o 
   2   6   4        7.87        4.94      1.02 o 
   3   6   4       27.87       25.20      1.48 o 
   4   6   4       34.32       30.43      2.02 o 
   5   6   4        0.00       -0.02      1.15 o 
   6   6   4        4.94        4.29      1.70 o 
  -8   7   4       19.72       17.60      3.15 o 
  -7   7   4        8.84        7.24      1.64 o 
  -6   7   4       65.70       64.12      2.22 o 
  -5   7   4      195.55      194.55      5.26 o 
  -4   7   4       21.47       18.77      1.61 o 
  -3   7   4       11.94        8.77      1.20 o 
  -2   7   4      132.45      143.98      2.31 o 
  -1   7   4       22.95       26.85      1.41 o 
   0   7   4       55.61       55.65      1.82 o 
   1   7   4       72.07       68.33      2.00 o 
   2   7   4        1.97        1.75      1.00 o 
   3   7   4       41.65       39.86      2.60 o 
   4   7   4      156.04      165.27      5.02 o 
   5   7   4       13.39       18.18      1.61 o 
   6   7   4        2.03        1.76      1.76 o 
  -8   8   4        6.32        8.08      2.04 o 
  -7   8   4        3.47       -0.40      1.75 o 
  -6   8   4       44.40       44.92      2.32 o 
  -5   8   4        1.45        0.65      1.34 o 
  -4   8   4     1654.20     1666.85     48.12 o 
  -3   8   4        0.04        0.74      1.14 o 
  -2   8   4       33.91       25.61      1.97 o 
  -1   8   4       14.63       13.97      1.33 o 
   0   8   4       23.03       20.53      1.59 o 
   1   8   4       21.86       20.80      1.44 o 
   2   8   4      114.07      102.53      2.96 o 
   3   8   4       25.02       25.10      2.04 o 
   4   8   4        8.70        6.10      1.64 o 
   5   8   4        5.89        7.46      1.34 o 
  -8   9   4       18.53       22.50      2.48 o 
  -7   9   4        8.51        6.63      2.36 o 
  -6   9   4       28.48       28.69      2.39 o 
  -5   9   4      319.55      322.65     15.88 o 
  -4   9   4      267.31      274.29      9.92 o 
  -3   9   4       35.48       32.86      2.29 o 
  -2   9   4       69.99       70.80      3.40 o 
  -1   9   4        1.05        5.37      1.42 o 
   0   9   4      226.05      194.67      4.53 o 
   1   9   4        4.46        5.01      1.40 o 
   2   9   4        0.01       -0.97      1.60 o 
   3   9   4        0.07       -0.45      1.54 o 
   4   9   4       24.93       36.57      2.77 o 
  -8  10   4        5.72        6.80      3.46 o 
  -7  10   4        1.07       -2.18      2.18 o 
  -6  10   4        7.87        8.08      3.10 o 
  -5  10   4       42.10       39.45      3.27 o 
  -4  10   4       15.26       12.03      2.34 o 
  -3  10   4       74.50       76.29      3.64 o 
  -2  10   4      129.98      102.99      4.07 o 
  -1  10   4        6.94        4.35      1.67 o 
   0  10   4       68.51       61.67      2.90 o 
   1  10   4       31.36       33.57      3.63 o 
   2  10   4       17.80       11.56      2.35 o 
   3  10   4       31.24       36.28      5.04 o 
   4  10   4        5.50        8.27      4.45 o 
  -7  11   4        8.72       13.77      3.87 o 
  -6  11   4      101.25       95.48      6.38 o 
  -5  11   4       10.31       10.94      2.49 o 
  -4  11   4      224.35      217.41      8.49 o 
  -3  11   4      128.18      122.45      4.54 o 
  -2  11   4        0.00       -0.56      2.01 o 
  -1  11   4       38.10       42.65      3.44 o 
   0  11   4       12.10       15.51      2.32 o 
   1  11   4        8.43        8.73      2.43 o 
   2  11   4       15.72       17.32      2.78 o 
   3  11   4        0.77        0.19      2.21 o 
  -7  12   4        1.79        0.23      3.34 o 
  -6  12   4        8.84        9.72      3.81 o 
  -5  12   4        6.71        9.06      2.59 o 
  -4  12   4       27.11       34.56      3.27 o 
  -3  12   4       37.08       36.03      3.81 o 
  -2  12   4        3.50        6.81      2.31 o 
  -1  12   4       16.09       19.44      2.71 o 
   0  12   4        3.78        4.45      2.99 o 
   1  12   4       76.27       82.07      5.97 o 
   2  12   4       12.05       23.37      4.16 o 
  -6  13   4        3.11        2.75      3.63 o 
  -5  13   4        5.75       10.12      2.85 o 
  -4  13   4       78.09       90.43      9.46 o 
  -3  13   4        9.61        7.23      2.44 o 
  -2  13   4        1.22        0.62      2.32 o 
  -1  13   4        3.18        5.85      2.38 o 
   0  13   4       21.84       29.70      4.74 o 
   1  13   4        1.91        2.99      3.16 o 
  -4  14   4       12.88       17.71      3.13 o 
  -3  14   4        0.98        2.14      2.48 o 
  -2  14   4        1.86       -1.94      2.32 o 
  -1  14   4       19.87       19.74      4.63 o 
   2 -15   5        5.63        7.70      2.90 o 
   3 -15   5        2.42        4.13      2.67 o 
   0 -14   5        5.83        8.67      3.87 o 
   1 -14   5       13.33       15.53      2.98 o 
   2 -14   5        2.77        1.67      2.46 o 
   3 -14   5       49.36       57.24      4.33 o 
   4 -14   5       18.59       15.36      2.92 o 
   5 -14   5        8.02       10.90      4.10 o 
  -2 -13   5        0.31       -2.28      3.10 o 
  -1 -13   5        7.72       10.54      3.57 o 
   0 -13   5        1.99        1.70      3.05 o 
   1 -13   5        0.06       -0.84      2.10 o 
   2 -13   5        0.30        0.44      2.07 o 
   3 -13   5        3.82        3.48      2.36 o 
   4 -13   5        2.40        2.02      2.28 o 
   5 -13   5        0.22       -0.83      2.75 o 
   6 -13   5       23.07       22.26      4.45 o 
  -3 -12   5       14.20       13.41      3.69 o 
  -2 -12   5       14.20       11.19      3.69 o 
  -1 -12   5        7.16        7.85      3.46 o 
   0 -12   5        0.92        1.33      2.13 o 
   1 -12   5        7.06        6.01      2.23 o 
   2 -12   5       13.67       12.37      2.40 o 
   3 -12   5       21.50       18.49      2.75 o 
   4 -12   5      166.95      157.13      5.34 o 
   5 -12   5       65.34       65.52      4.16 o 
   6 -12   5       18.15       20.15      4.16 o 
   7 -12   5      152.94      151.60      7.50 o 
  -4 -11   5        0.30        1.97      2.11 o 
  -3 -11   5       28.12       33.20      3.92 o 
  -2 -11   5        2.29        0.01      1.83 o 
  -1 -11   5       13.66       15.62      2.06 o 
   0 -11   5      227.62      210.37      5.35 o 
   1 -11   5        7.48        7.53      2.17 o 
   2 -11   5      151.35      139.92      5.10 o 
   3 -11   5        0.00       -0.94      1.86 o 
   4 -11   5       18.13       16.05      2.52 o 
   5 -11   5        3.34        4.23      2.15 o 
   6 -11   5       37.45       38.60      4.51 o 
   7 -11   5      126.49      130.28      7.03 o 
  -4 -10   5        9.64        9.82      2.06 o 
  -3 -10   5       12.30       14.71      2.19 o 
  -2 -10   5      160.46      161.86      4.05 o 
  -1 -10   5        0.53       -0.32      1.38 o 
   0 -10   5        8.80        8.25      1.59 o 
   1 -10   5      212.01      195.88      4.90 o 
   2 -10   5       96.75       89.83      3.82 o 
   3 -10   5       81.98       78.55      3.77 o 
   4 -10   5       78.33       75.81      3.12 o 
   5 -10   5       17.28       16.77      3.45 o 
   6 -10   5        3.66        3.66      2.32 o 
   7 -10   5      161.18      172.48     10.87 o 
   8 -10   5        5.07        2.99      3.05 o 
  -5  -9   5        5.67        5.00      1.68 o 
  -4  -9   5       37.47       36.90      2.23 o 
  -3  -9   5       18.33       19.79      2.09 o 
  -2  -9   5      148.99      147.44      4.73 o 
  -1  -9   5      222.29      229.09      4.29 o 
   0  -9   5      374.70      368.03     10.66 o 
   1  -9   5       23.11       22.43      1.58 o 
   2  -9   5        3.00        2.76      1.19 o 
   3  -9   5      157.94      174.25      3.40 o 
   4  -9   5       18.90       22.16      2.02 o 
   5  -9   5        9.74       11.51      1.78 o 
   6  -9   5       50.31       51.07      3.55 o 
   7  -9   5      124.59      141.24      9.75 o 
   8  -9   5       47.95       55.72      5.80 o 
  -6  -8   5       20.33       20.26      1.94 o 
  -5  -8   5       60.17       63.95      2.68 o 
  -4  -8   5        6.44        6.67      1.53 o 
  -3  -8   5       98.04      102.68      2.77 o 
  -2  -8   5       84.32       88.58      2.04 o 
  -1  -8   5      239.11      236.39      3.15 o 
   0  -8   5       83.29       83.06      2.05 o 
   1  -8   5       39.88       40.35      1.86 o 
   2  -8   5       42.46       44.14      1.85 o 
   3  -8   5      232.49      261.35      4.61 o 
   4  -8   5       98.12       98.64      2.78 o 
   5  -8   5        7.95        7.11      1.34 o 
   6  -8   5        0.01        0.16      1.57 o 
   7  -8   5      109.17      106.62      4.27 o 
   8  -8   5       21.72       18.75      2.66 o 
  -6  -7   5        6.29        6.24      1.56 o 
  -5  -7   5        1.35        2.75      1.26 o 
  -4  -7   5        3.11        4.59      1.28 o 
  -3  -7   5        6.72        6.60      1.05 o 
  -2  -7   5        9.14        9.15      0.98 o 
  -1  -7   5       62.26       57.04      1.61 o 
   0  -7   5       86.80       80.56      1.92 o 
   1  -7   5      129.74      141.28      4.11 o 
   2  -7   5       78.45       80.69      1.92 o 
   3  -7   5       79.89       81.44      2.29 o 
   4  -7   5       12.77        8.57      1.19 o 
   5  -7   5       27.96       19.82      1.56 o 
   6  -7   5        0.60        1.27      1.49 o 
   7  -7   5        9.63        9.56      1.82 o 
   8  -7   5        4.26        3.27      1.76 o 
  -7  -6   5        2.97        1.04      1.89 o 
  -6  -6   5        0.02       -0.06      1.21 o 
  -5  -6   5        0.44        1.83      1.16 o 
  -4  -6   5       93.62       95.05      2.53 o 
  -3  -6   5        4.28        2.05      0.83 o 
  -2  -6   5        6.04        6.73      0.86 o 
  -1  -6   5        7.04        5.58      0.81 o 
   0  -6   5      748.52      741.45      8.21 o 
   1  -6   5      214.15      224.31      3.74 o 
   2  -6   5      450.13      425.69      4.86 o 
   3  -6   5       24.68       23.35      1.28 o 
   4  -6   5        1.93        0.73      0.95 o 
   5  -6   5        9.83       11.67      1.17 o 
   6  -6   5       21.35       26.04      1.95 o 
   7  -6   5       42.60       44.21      2.49 o 
   8  -6   5        4.89        4.96      1.67 o 
  -7  -5   5        1.95        1.23      1.56 o 
  -6  -5   5       12.98       11.24      1.32 o 
  -5  -5   5       21.30       23.05      1.48 o 
  -4  -5   5        2.55        3.20      0.78 o 
  -3  -5   5       15.98       17.33      0.97 o 
  -2  -5   5       48.04       50.28      1.35 o 
  -1  -5   5      293.11      312.49      4.45 o 
   0  -5   5      558.19      581.67      5.86 o 
   1  -5   5      865.60      841.44     15.27 o 
   2  -5   5     1610.52     1706.71     19.38 o 
   3  -5   5      518.10      589.31      7.51 o 
   4  -5   5      515.82      536.00      7.07 o 
   5  -5   5      100.50      100.86      2.00 o 
   6  -5   5       47.37       45.81      2.27 o 
   7  -5   5        4.30        5.73      1.49 o 
   8  -5   5        3.41        3.78      1.52 o 
  -7  -4   5        1.18        0.23      1.09 o 
  -6  -4   5       12.28        9.89      1.24 o 
  -5  -4   5        0.01       -0.11      1.00 o 
  -4  -4   5       13.01       11.45      0.87 o 
  -3  -4   5      291.52      307.17      2.34 o 
  -2  -4   5       21.83       35.57      1.11 o 
  -1  -4   5      147.31      159.80      2.23 o 
   0  -4   5      185.36      205.59      2.08 o 
   1  -4   5        6.47        7.46      0.67 o 
   2  -4   5      104.58      111.27      1.86 o 
   3  -4   5        1.22        1.39      0.69 o 
   4  -4   5        2.80        3.89      0.80 o 
   5  -4   5      114.60      106.06      1.98 o 
   6  -4   5      266.29      265.40      3.64 o 
   7  -4   5       12.65       12.87      1.51 o 
   8  -4   5        2.47        2.77      1.37 o 
  -8  -3   5       19.74       26.55      2.10 o 
  -7  -3   5        7.98        7.41      1.18 o 
  -6  -3   5       11.06       11.48      1.20 o 
  -5  -3   5      143.91      124.55     18.77 o 
  -4  -3   5        6.00        5.18      0.74 o 
  -3  -3   5      488.69      489.62      4.15 o 
  -2  -3   5      316.59      336.82      2.61 o 
  -1  -3   5      386.56      423.97      6.00 o 
   0  -3   5       31.81       25.52      1.45 o 
   1  -3   5       56.20       75.67      1.19 o 
   2  -3   5        2.60        5.96      0.63 o 
   3  -3   5       93.40      102.08      1.38 o 
   4  -3   5       34.27       38.49      1.32 o 
   5  -3   5       99.94       89.77      1.49 o 
   6  -3   5        6.43        6.75      1.22 o 
   7  -3   5       61.72       62.06      2.14 o 
   8  -3   5       47.02       44.30      2.81 o 
  -8  -2   5       83.71       93.75      3.01 o 
  -7  -2   5        8.59        8.56      1.21 o 
  -6  -2   5      136.65      131.53      2.75 o 
  -5  -2   5      139.59      111.72     16.98 o 
  -4  -2   5      125.48      133.95      1.62 o 
  -3  -2   5       42.65       41.33      1.03 o 
  -2  -2   5      284.35      293.68      2.76 o 
  -1  -2   5      161.78      164.22      1.79 o 
   0  -2   5       11.55       10.65      0.54 o 
   1  -2   5       24.47       33.44      0.95 o 
   2  -2   5      128.61      139.30      1.72 o 
   3  -2   5       74.32       85.41      1.15 o 
   4  -2   5      202.74      199.91      1.95 o 
   5  -2   5      463.57      453.71      5.56 o 
   6  -2   5        0.03       -0.01      0.98 o 
   7  -2   5        2.10        1.75      1.04 o 
   8  -2   5       64.57       61.93      2.75 o 
  -8  -1   5        1.47        1.45      1.58 o 
  -7  -1   5       16.77       17.16      1.36 o 
  -6  -1   5       14.27       17.10      1.32 o 
  -5  -1   5      778.89      770.05     11.81 o 
  -4  -1   5       75.04       73.01      1.34 o 
  -3  -1   5       27.63       18.10      0.83 o 
  -2  -1   5       58.92       58.49      1.39 o 
  -1  -1   5      830.31      888.92      9.43 o 
   0  -1   5        5.96        6.32      0.42 o 
   1  -1   5      237.08      215.17      3.03 o 
   2  -1   5      392.57      409.42      5.92 o 
   3  -1   5     1014.84     1048.76     12.52 o 
   4  -1   5        0.04        0.31      0.34 o 
   5  -1   5      225.35      229.57      2.87 o 
   6  -1   5       39.00       43.99      1.61 o 
   7  -1   5       75.53       70.08      2.46 o 
   8  -1   5        9.88        6.63      1.58 o 
  -8   0   5       51.66       49.68      2.60 o 
  -7   0   5        0.51        0.32      1.11 o 
  -6   0   5      112.21      116.10      2.07 o 
  -5   0   5      786.25      791.03      8.64 o 
  -4   0   5        0.80        0.85      0.62 o 
  -3   0   5        8.38        7.29      0.64 o 
  -2   0   5      176.20      171.98      2.27 o 
  -1   0   5      561.17      510.71      6.44 o 
   0   0   5      191.08      178.75      2.99 o 
   1   0   5     3211.01     3135.75     35.44 o 
   2   0   5      259.90      275.94      2.89 o 
   3   0   5      228.86      239.28      2.81 o 
   4   0   5      204.84      204.31      2.31 o 
   5   0   5       42.11       43.45      1.25 o 
   6   0   5        1.83        3.04      0.83 o 
   7   0   5       13.27       12.27      1.48 o 
   8   0   5        0.36       -0.06      1.37 o 
  -8   1   5        0.21       -0.33      1.06 o 
  -7   1   5      180.82      181.08      2.89 o 
  -6   1   5        8.41        6.45      1.21 o 
  -5   1   5      356.90      367.55      4.20 o 
  -4   1   5        2.55        1.23      0.73 o 
  -3   1   5      448.20      445.05      3.96 o 
  -2   1   5      624.02      719.01     10.45 o 
  -1   1   5      793.53      726.43     29.62 o 
   0   1   5       41.14       39.43      0.94 o 
   1   1   5       15.14       15.55      0.69 o 
   2   1   5     1193.87     1257.79     16.61 o 
   3   1   5       26.20       23.92      0.82 o 
   4   1   5       57.80       55.96      1.31 o 
   5   1   5        8.80        8.72      0.78 o 
   6   1   5        2.16        0.94      0.76 o 
   7   1   5        6.96        1.86      2.32 o 
   8   1   5       21.32       24.90      2.23 o 
  -8   2   5        4.34        2.27      1.30 o 
  -7   2   5        0.55        0.49      1.22 o 
  -6   2   5        8.43        8.07      1.28 o 
  -5   2   5        0.00        0.42      0.77 o 
  -4   2   5        0.88        1.90      0.79 o 
  -3   2   5      592.51      656.33     11.07 o 
  -2   2   5       13.03        8.84      0.70 o 
  -1   2   5       31.45       28.01      0.89 o 
   0   2   5      456.59      430.58      5.45 o 
   1   2   5      217.13      235.47      3.65 o 
   2   2   5        0.24        0.59      0.55 o 
   3   2   5       55.02       58.39      1.05 o 
   4   2   5       83.68       84.54      1.55 o 
   5   2   5       51.67       49.56      1.31 o 
   6   2   5        8.42        7.79      1.25 o 
   7   2   5       17.24       17.98      1.51 o 
  -9   3   5        8.49        9.73      2.09 o 
  -8   3   5       13.08       11.59      1.55 o 
  -7   3   5      122.52      136.05      2.86 o 
  -6   3   5        0.88       -0.30      1.17 o 
  -5   3   5      174.52      184.54      2.61 o 
  -4   3   5       79.46       90.62      1.79 o 
  -3   3   5        0.04        0.11      0.70 o 
  -2   3   5       44.30       45.63      1.14 o 
  -1   3   5        0.58        0.17      0.55 o 
   0   3   5        2.75       -0.55      0.55 o 
   1   3   5      221.12      224.54      3.60 o 
   2   3   5      151.87      160.70      2.51 o 
   3   3   5        0.05        0.11      0.66 o 
   4   3   5       87.24       86.85      1.64 o 
   5   3   5       14.98       15.48      1.14 o 
   6   3   5       11.96       12.14      0.93 o 
   7   3   5        7.12        6.68      1.51 o 
  -9   4   5       51.00       58.64      2.26 o 
  -8   4   5        5.84        7.16      1.29 o 
  -7   4   5       33.38       30.97      2.24 o 
  -6   4   5        0.62        1.35      0.96 o 
  -5   4   5        0.09       -0.22      0.93 o 
  -4   4   5       19.71       17.44      1.16 o 
  -3   4   5        0.80        0.23      0.74 o 
  -2   4   5       45.74       40.88      1.25 o 
  -1   4   5      598.10      601.04     32.68 o 
   0   4   5      788.15      867.77     13.27 o 
   1   4   5        0.00       -0.10      0.76 o 
   2   4   5      340.27      326.70      3.69 o 
   3   4   5      253.26      253.38      3.83 o 
   4   4   5        2.98        5.05      1.08 o 
   5   4   5        3.30        2.89      1.04 o 
   6   4   5       13.08       13.94      1.18 o 
   7   4   5        7.10        8.02      1.62 o 
  -9   5   5        0.06       -1.51      1.56 o 
  -8   5   5       19.17       20.41      1.87 o 
  -7   5   5        0.87        0.72      1.42 o 
  -6   5   5       71.09       63.09      2.04 o 
  -5   5   5        9.65        9.07      1.18 o 
  -4   5   5        2.02        0.94      0.95 o 
  -3   5   5        1.20       -0.30      0.80 o 
  -2   5   5      333.45      356.44      6.92 o 
  -1   5   5      123.53      142.03      1.85 o 
   0   5   5      110.50      114.99      1.82 o 
   1   5   5      328.10      326.61     18.99 o 
   2   5   5      390.57      363.01      6.91 o 
   3   5   5      135.12      132.56      2.05 o 
   4   5   5       70.56       71.69      2.31 o 
   5   5   5        0.08        2.09      1.11 o 
   6   5   5        0.00        0.81      1.48 o 
  -8   6   5        0.78       -0.95      1.55 o 
  -7   6   5       23.37       17.10      1.79 o 
  -6   6   5      219.42      215.62      4.04 o 
  -5   6   5        8.18        7.68      1.21 o 
  -4   6   5       23.36       22.08      1.61 o 
  -3   6   5      179.81      182.07      6.40 o 
  -2   6   5      274.17      307.40      4.43 o 
  -1   6   5        0.28        0.42      0.93 o 
   0   6   5        9.45        9.54      1.04 o 
   1   6   5       41.86       47.32      1.74 o 
   2   6   5      120.31      114.07      3.86 o 
   3   6   5      255.43      253.26      7.31 o 
   4   6   5        0.83        1.46      1.32 o 
   5   6   5       45.80       52.81      2.10 o 
   6   6   5        8.19        8.25      1.88 o 
  -8   7   5       10.23        9.98      2.11 o 
  -7   7   5        6.28        5.78      1.86 o 
  -6   7   5       34.99       30.66      1.97 o 
  -5   7   5       22.17       22.41      1.69 o 
  -4   7   5      321.23      323.28     11.21 o 
  -3   7   5      310.96      300.38      7.54 o 
  -2   7   5       40.09       34.06      2.14 o 
  -1   7   5       18.67       21.09      1.37 o 
   0   7   5       19.28       13.06      1.42 o 
   1   7   5       97.92       96.06      2.22 o 
   2   7   5        9.12        6.66      1.25 o 
   3   7   5      157.94      155.40      3.34 o 
   4   7   5       45.65       44.14      2.52 o 
   5   7   5       20.84       20.29      1.70 o 
  -8   8   5        1.20        0.56      1.95 o 
  -7   8   5        3.57        3.31      1.90 o 
  -6   8   5        0.44        2.34      2.02 o 
  -5   8   5      115.50      113.18      4.52 o 
  -4   8   5      408.74      410.99     15.80 o 
  -3   8   5       67.44       65.37      2.28 o 
  -2   8   5       55.74       63.12      2.30 o 
  -1   8   5        5.25        6.15      1.22 o 
   0   8   5        7.14        6.94      1.43 o 
   1   8   5      169.36      158.58      6.32 o 
   2   8   5      231.34      219.81      4.36 o 
   3   8   5       25.10       22.17      2.05 o 
   4   8   5       91.37      106.06      3.31 o 
   5   8   5        4.18        6.08      1.59 o 
  -8   9   5        4.57        3.64      3.05 o 
  -7   9   5        0.22       -0.28      2.66 o 
  -6   9   5       52.26       50.84      2.84 o 
  -5   9   5       17.50       16.89      2.09 o 
  -4   9   5       32.09       27.50      2.63 o 
  -3   9   5        9.36        7.56      2.09 o 
  -2   9   5      132.83      108.03      3.33 o 
  -1   9   5      144.46      114.41      3.36 o 
   0   9   5      448.73      376.88      9.51 o 
   1   9   5       10.53        9.15      1.51 o 
   2   9   5        1.83        1.40      1.65 o 
   3   9   5        1.76        1.02      1.70 o 
   4   9   5        1.45        1.20      2.11 o 
  -7  10   5        2.59        0.23      2.27 o 
  -6  10   5        0.54       -0.82      2.87 o 
  -5  10   5       10.40       10.27      2.42 o 
  -4  10   5       89.20       84.17      6.15 o 
  -3  10   5       15.37       13.23      2.34 o 
  -2  10   5      297.71      240.24      8.70 o 
  -1  10   5       50.06       36.96      3.66 o 
   0  10   5       10.79        8.87      1.85 o 
   1  10   5        0.40        0.06      2.07 o 
   2  10   5        3.05        4.44      3.81 o 
   3  10   5        0.21       -0.72      2.05 o 
   4  10   5       11.51        7.97      3.98 o 
  -7  11   5        6.13        7.03      3.63 o 
  -6  11   5        1.15        3.57      3.34 o 
  -5  11   5       18.71       21.64      2.79 o 
  -4  11   5        1.78        0.02      2.01 o 
  -3  11   5        3.96        6.86      2.30 o 
  -2  11   5       41.95       33.90      3.57 o 
  -1  11   5       70.07       64.77      3.69 o 
   0  11   5        9.50       11.78      2.40 o 
   1  11   5        4.00        6.66      2.37 o 
   2  11   5       28.63       33.93      3.28 o 
   3  11   5       39.98       47.36      3.65 o 
  -6  12   5       30.39       29.52      4.80 o 
  -5  12   5        0.24       -0.82      2.30 o 
  -4  12   5        0.05       -1.96      2.13 o 
  -3  12   5        8.20        3.83      2.21 o 
  -2  12   5        0.27       -0.22      2.17 o 
  -1  12   5       14.99       11.30      2.56 o 
   0  12   5        0.13        1.29      3.10 o 
   1  12   5        0.89       -0.41      3.05 o 
   2  12   5       65.43       83.30      6.09 o 
  -5  13   5        3.74        3.35      2.48 o 
  -4  13   5        0.62        0.98      2.53 o 
  -3  13   5       19.80       19.09      3.40 o 
  -2  13   5       15.52       20.31      3.13 o 
  -1  13   5        1.38        2.05      3.10 o 
   0  13   5        1.83        1.58      3.40 o 
  -4  14   5        1.26        0.38      2.42 o 
  -3  14   5        9.00       14.29      3.08 o 
  -2  14   5        2.26        1.57      2.56 o 
   0 -14   6        0.02        0.70      3.57 o 
   1 -14   6        6.18        2.37      2.36 o 
   2 -14   6        6.10        7.41      2.71 o 
   3 -14   6        1.07        0.36      2.43 o 
   4 -14   6       42.81       41.23      3.81 o 
   5 -14   6       48.81       41.53      5.39 o 
  -2 -13   6        9.69        6.27      3.57 o 
  -1 -13   6        2.12        3.34      3.22 o 
   0 -13   6        1.82        1.52      3.10 o 
   1 -13   6        8.09       10.14      2.50 o 
   2 -13   6        3.31        3.17      3.57 o 
   3 -13   6       22.97       20.94      2.94 o 
   4 -13   6        3.86        2.75      2.33 o 
   5 -13   6       25.48       17.80      2.87 o 
   6 -13   6        7.95       10.13      3.92 o 
  -3 -12   6       13.44       17.64      4.07 o 
  -2 -12   6       48.94       47.27      5.21 o 
  -1 -12   6       45.91       45.05      4.80 o 
   0 -12   6       55.02       49.95      3.60 o 
   1 -12   6       63.15       62.48      3.85 o 
   2 -12   6        0.96       -1.63      2.05 o 
   3 -12   6       55.20       57.18      3.71 o 
   4 -12   6      129.85      132.92      5.03 o 
   5 -12   6       17.76       20.62      2.89 o 
   6 -12   6       73.29       77.03      6.15 o 
  -4 -11   6       10.45       15.13      2.12 o 
  -3 -11   6       24.16       27.64      2.26 o 
  -2 -11   6       12.43       14.31      2.58 o 
  -1 -11   6        1.65        1.94      1.88 o 
   0 -11   6        6.74        6.93      2.17 o 
   1 -11   6       55.59       50.42      3.48 o 
   2 -11   6        0.57       -1.43      2.03 o 
   3 -11   6       17.99       15.37      2.55 o 
   4 -11   6       25.99       19.56      2.67 o 
   5 -11   6       12.72        9.83      2.42 o 
   6 -11   6       13.45        8.96      3.28 o 
   7 -11   6       14.15       11.19      3.75 o 
  -4 -10   6        0.00        2.79      1.72 o 
  -3 -10   6        2.48        4.80      1.65 o 
  -2 -10   6       29.64       29.64      2.42 o 
  -1 -10   6       92.99       86.32      3.54 o 
   0 -10   6       69.46       66.47      2.65 o 
   1 -10   6       10.81        9.89      2.13 o 
   2 -10   6       30.67       35.44      2.98 o 
   3 -10   6      216.47      208.08      8.05 o 
   4 -10   6        7.00        8.43      2.22 o 
   5 -10   6       27.29       25.19      2.32 o 
   6 -10   6       46.91       45.75      3.92 o 
   7 -10   6       10.01        8.33      2.63 o 
  -5  -9   6        1.75        2.48      1.63 o 
  -4  -9   6        0.64        2.72      1.53 o 
  -3  -9   6       26.49       28.06      1.83 o 
  -2  -9   6       15.46       15.30      1.50 o 
  -1  -9   6        0.11        0.02      1.22 o 
   0  -9   6       36.11       33.88      2.00 o 
   1  -9   6       63.55       60.90      2.48 o 
   2  -9   6       42.14       44.18      3.65 o 
   3  -9   6       83.08       90.36      3.19 o 
   4  -9   6       19.23       19.22      2.01 o 
   5  -9   6       11.17       11.33      1.85 o 
   6  -9   6        7.13        8.21      2.35 o 
   7  -9   6        0.47        0.49      2.22 o 
   8  -9   6        2.30        2.40      2.43 o 
  -6  -8   6       20.01       25.10      2.05 o 
  -5  -8   6       30.00       28.04      2.02 o 
  -4  -8   6        1.39        0.47      1.30 o 
  -3  -8   6        6.23        5.27      1.24 o 
  -2  -8   6        0.30        0.35      1.02 o 
  -1  -8   6       17.55       16.51      1.27 o 
   0  -8   6      190.22      193.92      3.75 o 
   1  -8   6       36.60       39.73      1.91 o 
   2  -8   6      875.68      911.06     16.91 o 
   3  -8   6       22.89       21.10      1.39 o 
   4  -8   6       44.31       45.23      2.06 o 
   5  -8   6       51.88       50.82      2.28 o 
   6  -8   6        2.25        2.54      1.65 o 
   7  -8   6        0.07       -1.91      2.02 o 
   8  -8   6       11.65       12.43      2.56 o 
  -6  -7   6        2.53        1.81      1.40 o 
  -5  -7   6        4.30        3.97      1.35 o 
  -4  -7   6      121.50      116.77      2.67 o 
  -3  -7   6       33.43       25.23      1.25 o 
  -2  -7   6       61.85       64.59      1.75 o 
  -1  -7   6      146.40      145.07      2.30 o 
   0  -7   6      563.92      583.67     11.03 o 
   1  -7   6      360.86      359.30     29.13 o 
   2  -7   6       90.16       85.24      1.99 o 
   3  -7   6        2.26        0.24      1.07 o 
   4  -7   6        5.19        4.34      1.28 o 
   5  -7   6        6.74        6.97      1.35 o 
   6  -7   6       73.08       69.43      2.84 o 
   7  -7   6       30.70       31.71      2.29 o 
   8  -7   6        5.72        3.05      1.77 o 
  -6  -6   6       32.37       37.51      1.96 o 
  -5  -6   6       24.15       20.24      1.54 o 
  -4  -6   6      230.30      217.95      4.82 o 
  -3  -6   6        6.46        4.36      0.85 o 
  -2  -6   6       25.01       23.79      1.13 o 
  -1  -6   6      391.22      435.61      6.58 o 
   0  -6   6      106.89      103.40      2.44 o 
   1  -6   6      787.13      848.44      8.63 o 
   2  -6   6       64.22       75.97      1.80 o 
   3  -6   6       63.37       68.54      1.46 o 
   4  -6   6       73.38       79.42      1.83 o 
   5  -6   6       10.04       10.36      1.34 o 
   6  -6   6       29.66       30.98      2.09 o 
   7  -6   6       17.44       14.53      1.82 o 
   8  -6   6        1.06        1.87      1.67 o 
  -7  -5   6        4.63        3.98      1.35 o 
  -6  -5   6       10.46       10.27      1.37 o 
  -5  -5   6        3.90        2.30      1.19 o 
  -4  -5   6       21.47       15.89      1.13 o 
  -3  -5   6        3.18        3.13      0.84 o 
  -2  -5   6        4.90        5.29      0.79 o 
  -1  -5   6       57.38       54.40      1.38 o 
   0  -5   6     1239.54     1346.66     15.19 o 
   1  -5   6      422.37      378.81     26.12 o 
   2  -5   6        0.07        0.16      0.76 o 
   3  -5   6       17.96       22.01      1.10 o 
   4  -5   6        9.65        9.32      0.89 o 
   5  -5   6      161.05      161.11      2.17 o 
   6  -5   6       11.80       10.46      1.58 o 
   7  -5   6       24.77       26.58      1.95 o 
   8  -5   6       12.48       15.91      1.80 o 
  -7  -4   6        1.47        1.40      1.22 o 
  -6  -4   6        5.05        3.43      1.18 o 
  -5  -4   6       20.75       21.45      1.40 o 
  -4  -4   6       19.47       18.91      1.06 o 
  -3  -4   6       76.05       72.00      1.52 o 
  -2  -4   6      202.36      219.82      3.54 o 
  -1  -4   6      899.24      977.84     14.74 o 
   0  -4   6       65.13       71.85      3.34 o 
   1  -4   6     1685.34     1804.33     25.14 o 
   2  -4   6      814.22      816.10     11.32 o 
   3  -4   6     1107.55     1132.77     13.41 o 
   4  -4   6       99.97      108.36      1.80 o 
   5  -4   6        7.16        5.52      0.87 o 
   6  -4   6       11.72       13.19      1.54 o 
   7  -4   6        1.11        1.77      1.33 o 
   8  -4   6        1.65        3.75      1.41 o 
  -7  -3   6        1.71        0.85      1.22 o 
  -6  -3   6        1.24       -1.06      1.06 o 
  -5  -3   6      178.32      182.41      2.62 o 
  -4  -3   6      147.91      153.39      2.15 o 
  -3  -3   6      269.67      299.65      3.34 o 
  -2  -3   6        0.57        3.21      0.68 o 
  -1  -3   6       89.63       95.77      1.56 o 
   0  -3   6        0.08       -0.41      0.42 o 
   1  -3   6      555.08      514.74      6.73 o 
   2  -3   6     1075.53     1134.69     13.22 o 
   3  -3   6     1137.90     1144.00     14.13 o 
   4  -3   6      171.09      177.80      2.17 o 
   5  -3   6      144.38      142.53      1.99 o 
   6  -3   6        0.10        0.09      1.17 o 
   7  -3   6        0.17        1.59      2.03 o 
   8  -3   6        4.89        5.91      1.97 o 
  -8  -2   6       32.70       37.02      2.46 o 
  -7  -2   6        7.26        8.42      1.32 o 
  -6  -2   6       68.11       68.33      2.22 o 
  -5  -2   6       80.81       80.76      1.52 o 
  -4  -2   6      501.96      506.47      4.16 o 
  -3  -2   6        0.21        1.17      0.62 o 
  -2  -2   6      343.44      330.63      3.11 o 
  -1  -2   6       69.72       57.87      1.02 o 
   0  -2   6      329.39      331.42      3.34 o 
   1  -2   6       87.39       94.51      1.29 o 
   2  -2   6      305.75      328.65      3.72 o 
   3  -2   6      439.49      467.56      6.85 o 
   4  -2   6      120.02      125.53      1.78 o 
   5  -2   6       30.06       27.69      1.12 o 
   6  -2   6       19.96       20.24      1.51 o 
   7  -2   6       27.35       28.09      1.80 o 
   8  -2   6       17.05       15.76      1.99 o 
  -8  -1   6        0.08       -1.66      1.66 o 
  -7  -1   6        2.95        1.19      1.20 o 
  -6  -1   6      150.88      156.75      4.92 o 
  -5  -1   6      841.20      847.70      9.47 o 
  -4  -1   6        7.06        8.09      0.85 o 
  -3  -1   6       70.66       80.83      1.57 o 
  -2  -1   6      509.33      566.29      8.30 o 
  -1  -1   6     1048.36     1007.67     10.84 o 
   0  -1   6      419.23      386.72      2.01 o 
   1  -1   6     2072.60     2077.92     27.40 o 
   2  -1   6      256.86      233.32      2.32 o 
   3  -1   6      216.62      209.72      2.27 o 
   4  -1   6      147.47      134.49      2.19 o 
   5  -1   6       53.00       58.57      1.63 o 
   6  -1   6        6.94        7.28      1.14 o 
   7  -1   6       12.19       14.69      1.23 o 
   8  -1   6        2.38        1.61      1.63 o 
  -8   0   6        5.91        4.91      1.33 o 
  -7   0   6       16.62       14.91      1.45 o 
  -6   0   6      117.43      117.63      3.20 o 
  -5   0   6      535.23      537.72      8.18 o 
  -4   0   6      153.00      145.61      3.79 o 
  -3   0   6      303.46      333.59      5.91 o 
  -2   0   6      763.60      813.63      7.03 o 
  -1   0   6     1127.86     1051.75     15.27 o 
   0   0   6      439.44      445.42      3.81 o 
   1   0   6      180.24      177.45      1.77 o 
   2   0   6      446.04      442.10      5.09 o 
   3   0   6       25.86       31.17      1.06 o 
   4   0   6       50.50       47.70      1.33 o 
   5   0   6       10.47        9.58      0.89 o 
   6   0   6        4.05        2.92      0.97 o 
   7   0   6        0.34        0.21      1.39 o 
   8   0   6        0.97        0.85      1.87 o 
  -8   1   6        0.65       -0.44      1.27 o 
  -7   1   6       12.35        9.64      1.26 o 
  -6   1   6       99.97       95.70      2.09 o 
  -5   1   6      490.41      506.26      7.85 o 
  -4   1   6      255.64      279.64      4.55 o 
  -3   1   6      587.53      638.68     13.66 o 
  -2   1   6     3353.47     3559.67     54.00 o 
  -1   1   6     2666.20     2799.33     36.72 o 
   0   1   6      731.38      749.69     10.09 o 
   1   1   6     2161.86     2243.74     28.91 o 
   2   1   6        0.06        0.75      0.59 o 
   3   1   6       81.16       80.39      1.37 o 
   4   1   6       15.40        9.57      2.09 o 
   5   1   6       14.74       13.49      1.09 o 
   6   1   6        0.08       -0.69      0.88 o 
   7   1   6        9.22       13.19      1.55 o 
  -8   2   6       17.56       18.97      1.73 o 
  -7   2   6       30.37       30.34      2.00 o 
  -6   2   6       47.21       43.30      3.15 o 
  -5   2   6      113.82      113.94      2.04 o 
  -4   2   6        8.27        9.96      0.98 o 
  -3   2   6      174.70      198.38      4.06 o 
  -2   2   6      622.02      710.54      8.70 o 
  -1   2   6       56.59       57.49      1.31 o 
   0   2   6      393.24      401.25      4.47 o 
   1   2   6      417.94      420.06      5.44 o 
   2   2   6      309.98      301.55      4.87 o 
   3   2   6      248.97      242.55      2.04 o 
   4   2   6      184.50      163.58     28.52 o 
   5   2   6       40.09       34.20      1.60 o 
   6   2   6        7.48        5.28      1.01 o 
   7   2   6        4.91        4.39      1.49 o 
  -8   3   6        1.27        0.83      1.19 o 
  -7   3   6       11.23       11.17      1.30 o 
  -6   3   6        0.20       -0.84      1.19 o 
  -5   3   6       15.20       18.98      1.23 o 
  -4   3   6      302.14      325.67      6.03 o 
  -3   3   6       96.52       91.68      1.73 o 
  -2   3   6      134.61      158.99      2.70 o 
  -1   3   6      303.04      300.33      4.81 o 
   0   3   6        0.93        3.86      0.71 o 
   1   3   6     1052.63     1157.79     21.40 o 
   2   3   6       49.83       48.50      1.35 o 
   3   3   6      337.06      322.77      4.55 o 
   4   3   6        2.44        4.28      0.76 o 
   5   3   6       58.57       58.09      1.95 o 
   6   3   6        2.70        3.51      1.06 o 
   7   3   6        0.67       -1.48      1.48 o 
  -8   4   6        3.41        1.31      1.54 o 
  -7   4   6       25.12       22.99      1.82 o 
  -6   4   6        1.24        0.97      1.34 o 
  -5   4   6      258.07      262.93      6.14 o 
  -4   4   6       24.94       26.29      1.38 o 
  -3   4   6       38.84       42.80      1.45 o 
  -2   4   6      216.66      233.53      4.63 o 
  -1   4   6        0.98        1.97      0.66 o 
   0   4   6      316.73      307.86      5.57 o 
   1   4   6      483.27      494.11     10.58 o 
   2   4   6        0.14       -0.27      0.81 o 
   3   4   6      317.52      308.41      3.43 o 
   4   4   6      278.77      252.60      3.06 o 
   5   4   6       56.23       60.39      2.04 o 
   6   4   6       15.63       12.15      1.29 o 
   7   4   6        1.35        0.30      1.64 o 
  -8   5   6        3.33        2.88      1.62 o 
  -7   5   6        1.92        1.19      1.43 o 
  -6   5   6        4.39        3.79      1.29 o 
  -5   5   6       28.70       33.10      1.71 o 
  -4   5   6       23.08       19.01      1.32 o 
  -3   5   6      155.03      151.86      3.25 o 
  -2   5   6       16.44       16.64      1.53 o 
  -1   5   6       64.08       60.20      1.58 o 
   0   5   6      106.41      107.02      2.94 o 
   1   5   6      183.54      193.31      3.95 o 
   2   5   6       86.52       76.02      2.17 o 
   3   5   6        0.86        1.75      1.02 o 
   4   5   6      383.28      381.10      7.18 o 
   5   5   6       65.42       66.06      2.19 o 
   6   5   6        0.33        0.71      1.63 o 
  -8   6   6        0.43       -1.57      1.72 o 
  -7   6   6        5.57        4.37      1.58 o 
  -6   6   6       26.77       21.28      1.71 o 
  -5   6   6        3.85        3.30      1.31 o 
  -4   6   6        1.37        1.29      1.24 o 
  -3   6   6      486.25      484.17     12.33 o 
  -2   6   6       67.83       67.22      4.35 o 
  -1   6   6        2.45        4.45      1.08 o 
   0   6   6      151.37      138.32      3.33 o 
   1   6   6      365.99      353.82      6.33 o 
   2   6   6        8.94       10.04      1.14 o 
   3   6   6        0.05       -0.37      1.36 o 
   4   6   6      204.44      206.32      4.07 o 
   5   6   6       20.95       24.30      1.73 o 
   6   6   6        6.70        7.52      1.94 o 
  -8   7   6        3.01        1.30      1.94 o 
  -7   7   6        0.14        0.60      1.76 o 
  -6   7   6       21.45       21.12      2.05 o 
  -5   7   6       85.23       92.88      2.74 o 
  -4   7   6        2.47       -0.41      1.36 o 
  -3   7   6      468.70      479.47      9.92 o 
  -2   7   6       74.29       65.67      9.46 o 
  -1   7   6       81.91       78.72      3.53 o 
   0   7   6      108.06      109.07      4.44 o 
   1   7   6     1057.80     1042.88     23.29 o 
   2   7   6        4.65        2.47      1.23 o 
   3   7   6       65.19       72.10      2.79 o 
   4   7   6        3.98        4.15      1.58 o 
   5   7   6        0.05        0.52      1.37 o 
  -8   8   6       24.68       21.09      2.76 o 
  -7   8   6        2.13        1.42      3.28 o 
  -6   8   6       84.41       94.64      3.82 o 
  -5   8   6        4.58        2.73      1.68 o 
  -4   8   6       44.11       43.26      3.14 o 
  -3   8   6      385.67      392.84     11.45 o 
  -2   8   6       49.55       52.38      2.30 o 
  -1   8   6       10.87        8.80      1.47 o 
   0   8   6      188.16      181.15      5.65 o 
   1   8   6       11.49       13.50      1.86 o 
   2   8   6      135.73      139.50      4.85 o 
   3   8   6       17.24       18.48      2.07 o 
   4   8   6       29.21       29.90      2.30 o 
   5   8   6        0.11        1.02      1.48 o 
  -8   9   6       10.74       11.16      3.37 o 
  -7   9   6       25.70       31.74      3.75 o 
  -6   9   6       33.59       31.81      4.33 o 
  -5   9   6       42.75       46.50      6.03 o 
  -4   9   6        2.97        3.34      1.99 o 
  -3   9   6      256.44      249.19      5.74 o 
  -2   9   6       14.03       13.99      2.22 o 
  -1   9   6        9.78        8.36      1.77 o 
   0   9   6       34.87       24.06      2.15 o 
   1   9   6        4.63        1.81      1.66 o 
   2   9   6       10.81        8.75      2.25 o 
   3   9   6       13.52       13.68      2.45 o 
   4   9   6       11.96       12.24      2.48 o 
  -7  10   6        1.42       -1.34      5.65 o 
  -6  10   6        1.04        1.35      2.93 o 
  -5  10   6       36.25       41.97      3.62 o 
  -4  10   6       29.94       27.82      2.96 o 
  -3  10   6       18.31       16.60      2.48 o 
  -2  10   6       13.51       15.11      2.45 o 
  -1  10   6        0.27        0.58      1.83 o 
   0  10   6       15.77       11.42      1.94 o 
   1  10   6        0.81        0.26      2.17 o 
   2  10   6        2.50        1.74      2.22 o 
   3  10   6        5.58        5.41      3.40 o 
  -7  11   6        2.58        2.75      3.46 o 
  -6  11   6        4.13        5.97      3.57 o 
  -5  11   6       13.76       15.85      2.82 o 
  -4  11   6        1.00        0.01      2.10 o 
  -3  11   6       16.97       18.50      2.75 o 
  -2  11   6        9.90        9.63      2.37 o 
  -1  11   6        2.76        3.76      2.13 o 
   0  11   6       66.34       60.85      3.56 o 
   1  11   6        3.27        4.80      3.16 o 
   2  11   6        3.69        4.91      2.60 o 
  -6  12   6        0.27        1.00      3.40 o 
  -5  12   6        2.52        4.45      2.44 o 
  -4  12   6       15.55       10.51      2.65 o 
  -3  12   6       17.91       17.80      2.78 o 
  -2  12   6        6.07        6.27      2.42 o 
  -1  12   6        0.73        1.35      2.21 o 
   0  12   6        0.00       -2.11      2.99 o 
   1  12   6        1.86        4.51      3.40 o 
  -5  13   6       30.83       33.56      3.75 o 
  -4  13   6        5.15        7.97      2.69 o 
  -3  13   6       14.14       14.62      2.92 o 
  -2  13   6        9.88        8.88      2.71 o 
  -1  13   6        9.49        5.86      3.69 o 
   0  13   6        2.03       -0.76      3.05 o 
   0 -14   7       21.26       21.67      4.45 o 
   1 -14   7        1.61        2.98      2.38 o 
   2 -14   7       45.95       53.38      4.22 o 
   3 -14   7        7.61        8.88      2.80 o 
   4 -14   7        8.45        8.35      2.71 o 
  -1 -13   7       15.05       10.60      3.69 o 
   0 -13   7        2.27        2.87      3.22 o 
   1 -13   7       38.19       39.22      5.15 o 
   2 -13   7        2.03        0.78      2.24 o 
   3 -13   7       44.21       46.66      3.77 o 
   4 -13   7       16.16       17.95      2.95 o 
   5 -13   7        3.10        1.99      3.28 o 
  -3 -12   7       23.95       38.13      3.59 o 
  -2 -12   7       65.54       70.41      5.86 o 
  -1 -12   7       23.96       21.03      4.10 o 
   0 -12   7       26.62       30.67      3.08 o 
   1 -12   7       58.85       63.91      3.95 o 
   2 -12   7       24.18       25.21      4.28 o 
   3 -12   7       12.12        7.27      2.42 o 
   4 -12   7        1.15        3.18      2.36 o 
   5 -12   7        7.51        9.67      2.55 o 
   6 -12   7        4.02        1.11      3.28 o 
  -3 -11   7        0.20       -0.66      1.84 o 
  -2 -11   7        3.65        2.99      3.05 o 
  -1 -11   7       16.11       15.73      2.43 o 
   0 -11   7      104.41       97.79      4.10 o 
   1 -11   7      181.82      168.62      5.11 o 
   2 -11   7        8.55        5.21      2.19 o 
   3 -11   7      165.96      161.38      5.05 o 
   4 -11   7        2.08        0.78      2.11 o 
   5 -11   7       15.01       19.40      2.73 o 
   6 -11   7        0.83        1.05      2.81 o 
   7 -11   7        0.01       -0.76      3.05 o 
  -4 -10   7       40.77       45.48      4.50 o 
  -3 -10   7        0.22        0.58      1.62 o 
  -2 -10   7       60.51       60.71      3.80 o 
  -1 -10   7        8.64        7.93      1.68 o 
   0 -10   7      171.19      169.94      8.78 o 
   1 -10   7      148.14      143.51      4.51 o 
   2 -10   7       57.60       55.77      3.47 o 
   3 -10   7       62.93       55.87      3.50 o 
   4 -10   7       15.17       12.66      2.34 o 
   5 -10   7        0.00       -0.38      1.88 o 
   6 -10   7       20.95       19.51      3.81 o 
   7 -10   7        0.88        4.39      3.10 o 
  -5  -9   7        5.93        7.82      1.83 o 
  -4  -9   7        2.92        3.80      1.64 o 
  -3  -9   7      108.59      120.47      3.95 o 
  -2  -9   7        0.81        1.51      1.23 o 
  -1  -9   7       55.80       60.79      2.98 o 
   0  -9   7      189.75      185.07      4.15 o 
   1  -9   7      183.78      184.34      3.90 o 
   2  -9   7        9.31       11.81      1.80 o 
   3  -9   7        7.87        7.82      1.76 o 
   4  -9   7       47.36       49.03      2.83 o 
   5  -9   7       20.61       20.66      2.09 o 
   6  -9   7       10.57        8.71      2.43 o 
   7  -9   7        4.93        7.12      2.40 o 
  -5  -8   7        0.60       -0.06      1.29 o 
  -4  -8   7        4.06        3.96      1.28 o 
  -3  -8   7      269.31      271.48      3.97 o 
  -2  -8   7       22.87       22.78      1.39 o 
  -1  -8   7        2.96        1.95      1.02 o 
   0  -8   7       61.97       70.82      2.39 o 
   1  -8   7      248.16      258.25      6.27 o 
   2  -8   7      116.08      124.11      4.35 o 
   3  -8   7      139.01      147.26      3.46 o 
   4  -8   7        4.59        3.83      1.37 o 
   5  -8   7       23.29       24.71      1.84 o 
   6  -8   7        5.09        6.06      2.64 o 
   7  -8   7        2.48        4.07      2.28 o 
   8  -8   7        4.94        3.74      2.34 o 
  -6  -7   7        0.04        0.18      1.41 o 
  -5  -7   7        2.04        3.47      1.26 o 
  -4  -7   7       73.33       67.31      2.17 o 
  -3  -7   7      109.69       95.77      1.98 o 
  -2  -7   7       77.60       74.76      1.80 o 
  -1  -7   7        6.06        6.96      1.15 o 
   0  -7   7       42.95       41.51      1.63 o 
   1  -7   7       89.75       93.96      2.57 o 
   2  -7   7       76.73       70.32      2.05 o 
   3  -7   7        1.01        0.60      1.14 o 
   4  -7   7       13.68       14.32      1.54 o 
   5  -7   7       94.08       92.18      2.56 o 
   6  -7   7        4.20        4.33      1.72 o 
   7  -7   7       78.85       82.04      3.27 o 
   8  -7   7        0.39        0.06      2.07 o 
  -6  -6   7       10.99       12.09      1.58 o 
  -5  -6   7        0.95        0.27      1.22 o 
  -4  -6   7      118.52      108.04      2.24 o 
  -3  -6   7        1.64       -0.80      0.80 o 
  -2  -6   7       13.43       15.18      1.01 o 
  -1  -6   7      127.49      136.81      2.82 o 
   0  -6   7      149.21      153.23      3.88 o 
   1  -6   7      160.58      140.45      6.96 o 
   2  -6   7       17.17       15.91      1.18 o 
   3  -6   7        1.18        2.07      0.85 o 
   4  -6   7       20.26       22.58      1.14 o 
   5  -6   7        6.97        7.97      1.35 o 
   6  -6   7       22.34       24.99      2.01 o 
   7  -6   7        0.06        0.47      1.56 o 
   8  -6   7       13.40       19.71      2.12 o 
  -7  -5   7        7.34        8.51      1.53 o 
  -6  -5   7       22.63       25.39      1.66 o 
  -5  -5   7        5.70        6.67      1.31 o 
  -4  -5   7       43.76       35.98      1.45 o 
  -3  -5   7       39.05       43.90      1.39 o 
  -2  -5   7        0.26        0.13      0.74 o 
  -1  -5   7       14.45       11.43      0.83 o 
   0  -5   7       14.72       19.79      1.02 o 
   1  -5   7      906.03      863.47     46.26 o 
   2  -5   7      421.01      465.71      9.07 o 
   3  -5   7       11.07       12.74      0.97 o 
   4  -5   7        7.44        8.32      0.99 o 
   5  -5   7       12.64        9.85      1.30 o 
   6  -5   7       21.49       20.23      2.12 o 
   7  -5   7        5.87        6.18      1.60 o 
   8  -5   7        0.56       -0.60      1.51 o 
  -7  -4   7        4.72        3.40      1.44 o 
  -6  -4   7        1.64        1.06      1.22 o 
  -5  -4   7       36.57       35.79      1.82 o 
  -4  -4   7      164.43      163.16      1.90 o 
  -3  -4   7        0.01       -0.24      0.75 o 
  -2  -4   7      230.36      255.50      3.91 o 
  -1  -4   7      387.68      427.72      5.99 o 
   0  -4   7       16.80       16.28      0.84 o 
   1  -4   7      174.27      169.77      2.43 o 
   2  -4   7      514.89      565.05      9.34 o 
   3  -4   7      167.57      190.75      3.60 o 
   4  -4   7       17.61       21.05      1.25 o 
   5  -4   7       24.79       23.54      1.44 o 
   6  -4   7       39.59       42.59      2.26 o 
   7  -4   7       26.14       25.03      1.89 o 
   8  -4   7        0.05        0.53      1.43 o 
  -7  -3   7        1.71        0.84      1.31 o 
  -6  -3   7       24.22       22.56      1.56 o 
  -5  -3   7       14.24       12.66      1.35 o 
  -4  -3   7       71.38       71.40      1.53 o 
  -3  -3   7       24.09       25.63      1.07 o 
  -2  -3   7       17.50       19.85      1.01 o 
  -1  -3   7      102.62       87.54      1.46 o 
   0  -3   7     1111.94     1080.05     40.42 o 
   1  -3   7       42.91       56.31      1.25 o 
   2  -3   7      103.46      100.25      1.68 o 
   3  -3   7      495.92      523.22      7.70 o 
   4  -3   7       35.36       33.80      1.51 o 
   5  -3   7       70.90       72.35      1.72 o 
   6  -3   7        0.44        0.23      1.23 o 
   7  -3   7        5.81        7.49      1.45 o 
   8  -3   7        4.80        3.18      1.96 o 
  -8  -2   7        0.91       -1.76      1.76 o 
  -7  -2   7       89.69       98.17      2.59 o 
  -6  -2   7        0.00       -0.09      1.19 o 
  -5  -2   7      246.51      250.98      3.66 o 
  -4  -2   7      206.53      210.82      3.46 o 
  -3  -2   7       68.69       69.17      1.58 o 
  -2  -2   7       35.72       44.95      1.33 o 
  -1  -2   7     1093.30     1150.21     12.96 o 
   0  -2   7       11.66        8.91      0.73 o 
   1  -2   7       42.08       51.89      2.64 o 
   2  -2   7      383.89      397.87      5.36 o 
   3  -2   7      583.72      601.36      6.98 o 
   4  -2   7      115.72      115.39      2.09 o 
   5  -2   7        8.22        9.84      1.00 o 
   6  -2   7        2.61        2.62      1.24 o 
   7  -2   7       44.09       36.26      2.00 o 
   8  -2   7        2.15        3.45      1.90 o 
  -8  -1   7        1.60        2.59      1.38 o 
  -7  -1   7        0.32        0.25      1.29 o 
  -6  -1   7       67.54       70.05      2.38 o 
  -5  -1   7      245.91      253.15      3.82 o 
  -4  -1   7       47.86       46.51      1.57 o 
  -3  -1   7      294.31      277.16      4.96 o 
  -2  -1   7      504.34      522.79      6.68 o 
  -1  -1   7     3545.05     3561.56     42.50 o 
   0  -1   7       68.54       63.79      4.19 o 
   1  -1   7      690.60      738.64      8.19 o 
   2  -1   7     1123.72     1144.83     13.56 o 
   3  -1   7      129.13      130.62      2.13 o 
   4  -1   7       41.92       42.19      1.36 o 
   5  -1   7      310.05      305.78      7.24 o 
   6  -1   7       31.57       29.50      1.86 o 
   7  -1   7        4.10        3.68      1.16 o 
   8  -1   7        1.06        3.90      1.80 o 
  -8   0   7        0.00       -0.14      1.34 o 
  -7   0   7        1.44        0.89      1.30 o 
  -6   0   7        2.63        0.97      1.24 o 
  -5   0   7        5.92        5.48      0.92 o 
  -4   0   7       14.52       12.58      1.05 o 
  -3   0   7      648.97      690.85     10.68 o 
  -2   0   7      708.36      699.98      9.19 o 
  -1   0   7      756.91      743.39      8.75 o 
   0   0   7        1.64        1.95      0.62 o 
   1   0   7      302.08      345.33      4.41 o 
   2   0   7      251.17      242.73      3.00 o 
   3   0   7       24.99       27.34      1.16 o 
   4   0   7        1.42        1.66      0.71 o 
   5   0   7       12.92       13.67      1.20 o 
   6   0   7        6.16        4.93      1.37 o 
   7   0   7       31.39       37.87      2.64 o 
  -8   1   7        6.03        7.93      1.54 o 
  -7   1   7       24.59       25.82      1.78 o 
  -6   1   7        1.40       -0.24      1.09 o 
  -5   1   7       37.56       45.89      1.54 o 
  -4   1   7      209.83      213.04      3.30 o 
  -3   1   7        1.39        0.90      0.81 o 
  -2   1   7     1168.14     1225.71     15.69 o 
  -1   1   7      476.41      558.00     10.16 o 
   0   1   7        0.03       -0.36      0.56 o 
   1   1   7        1.98        1.84      0.68 o 
   2   1   7       76.55       67.59      1.57 o 
   3   1   7        0.18        0.20      0.68 o 
   4   1   7        6.25        6.60      0.77 o 
   5   1   7        0.33       -0.98      0.98 o 
   6   1   7        0.52        0.31      1.01 o 
   7   1   7        1.05        2.72      1.66 o 
  -8   2   7        0.79        0.90      1.30 o 
  -7   2   7       32.93       31.95      1.78 o 
  -6   2   7        5.30        2.48      1.35 o 
  -5   2   7      133.09      138.34      2.25 o 
  -4   2   7      172.09      189.72      3.09 o 
  -3   2   7      835.57      899.35     15.59 o 
  -2   2   7       22.52       15.59      0.89 o 
  -1   2   7       56.08       56.29      1.24 o 
   0   2   7       81.42      106.79      1.44 o 
   1   2   7      135.51      153.39      2.33 o 
   2   2   7      168.16      168.17      3.24 o 
   3   2   7        9.98        7.65      0.90 o 
   4   2   7       10.81       11.75      0.83 o 
   5   2   7       19.53       15.00      1.27 o 
   6   2   7        7.94       11.63      1.24 o 
   7   2   7        0.10       -0.31      1.57 o 
  -8   3   7        3.81        2.53      1.37 o 
  -7   3   7       11.69       11.22      1.64 o 
  -6   3   7       20.90       18.58      1.96 o 
  -5   3   7        9.75        7.43      1.12 o 
  -4   3   7        3.43        3.91      0.99 o 
  -3   3   7      233.90      244.95      4.60 o 
  -2   3   7      183.78      183.65      1.89 o 
  -1   3   7      347.46      306.42     25.30 o 
   0   3   7       29.06       31.37      1.30 o 
   1   3   7        0.44        0.30      0.76 o 
   2   3   7        5.86        7.80      0.86 o 
   3   3   7        0.02       -0.62      0.81 o 
   4   3   7      190.16      170.84      4.48 o 
   5   3   7       13.43       12.29      1.31 o 
   6   3   7        5.13        4.97      1.08 o 
   7   3   7        4.02        3.69      2.19 o 
  -8   4   7       17.86       18.39      1.91 o 
  -7   4   7        0.45       -0.34      1.40 o 
  -6   4   7       59.23       49.27      2.60 o 
  -5   4   7       60.44       57.69      1.94 o 
  -4   4   7        7.76        7.70      1.11 o 
  -3   4   7        9.73       11.92      1.15 o 
  -2   4   7       46.92       46.60      1.45 o 
  -1   4   7       23.25       28.68      1.26 o 
   0   4   7       21.85       28.14      1.26 o 
   1   4   7      111.94      109.49      2.02 o 
   2   4   7      301.05      303.09      5.31 o 
   3   4   7       98.46       91.52      1.91 o 
   4   4   7       72.96       71.16      2.21 o 
   5   4   7       27.78       24.70      1.63 o 
   6   4   7       68.55       68.98      2.32 o 
  -8   5   7       27.45       35.70      2.71 o 
  -7   5   7       37.39       35.50      2.31 o 
  -6   5   7      106.57       94.27      3.13 o 
  -5   5   7       71.79       66.69      2.34 o 
  -4   5   7       89.44       91.08      2.56 o 
  -3   5   7      214.23      206.01      3.53 o 
  -2   5   7        3.29        2.82      0.89 o 
  -1   5   7        3.98        3.41      0.95 o 
   0   5   7      150.26      147.21      2.20 o 
   1   5   7       88.72       97.20      2.19 o 
   2   5   7      261.35      252.17      4.66 o 
   3   5   7       18.42       15.02      1.64 o 
   4   5   7      232.51      217.88      6.61 o 
   5   5   7       49.14       51.65      2.21 o 
   6   5   7        0.32        0.70      1.77 o 
  -8   6   7       44.29       42.26      3.62 o 
  -7   6   7       38.56       38.66      2.74 o 
  -6   6   7       50.58       45.94      2.68 o 
  -5   6   7       29.54       23.00      1.76 o 
  -4   6   7      403.56      437.42     10.45 o 
  -3   6   7      415.81      408.18      9.89 o 
  -2   6   7      596.04      594.94      8.55 o 
  -1   6   7       15.58       16.96      1.24 o 
   0   6   7      367.51      345.69      9.12 o 
   1   6   7      326.94      315.20      4.23 o 
   2   6   7       14.36       13.99      1.60 o 
   3   6   7       25.66       22.12      1.89 o 
   4   6   7       92.54       97.80      2.97 o 
   5   6   7       81.00       83.59      2.66 o 
  -8   7   7        7.22        6.02      2.65 o 
  -7   7   7        2.83       -0.43      2.15 o 
  -6   7   7        0.09        1.16      2.31 o 
  -5   7   7      144.88      147.53      4.88 o 
  -4   7   7      341.93      355.20     12.68 o 
  -3   7   7      716.00      715.29     20.34 o 
  -2   7   7      447.50      418.18     14.81 o 
  -1   7   7       12.31       10.84      1.24 o 
   0   7   7        3.64        3.76      1.32 o 
   1   7   7        4.97        4.97      1.34 o 
   2   7   7        6.96        5.00      1.33 o 
   3   7   7       70.86       70.08      2.92 o 
   4   7   7       35.33       37.57      2.49 o 
   5   7   7        0.54        0.99      1.47 o 
  -8   8   7       16.35       13.11      2.95 o 
  -7   8   7        9.23        9.29      2.48 o 
  -6   8   7       23.91       23.56      3.31 o 
  -5   8   7       59.98       62.80      2.97 o 
  -4   8   7      176.14      181.41      6.44 o 
  -3   8   7      333.92      321.83      6.15 o 
  -2   8   7       33.02       30.62      2.24 o 
  -1   8   7       60.51       63.01      2.87 o 
   0   8   7      298.73      278.75      5.77 o 
   1   8   7        3.33        3.91      1.37 o 
   2   8   7        2.59        1.58      2.18 o 
   3   8   7        3.96        4.89      1.75 o 
   4   8   7        6.36       15.02      2.09 o 
  -7   9   7       15.12       12.83      3.81 o 
  -6   9   7       46.92       54.30      5.33 o 
  -5   9   7       78.99       76.27      3.93 o 
  -4   9   7       12.84       13.58      2.37 o 
  -3   9   7      115.64      107.08      4.22 o 
  -2   9   7        0.71       -0.63      1.80 o 
  -1   9   7        0.04       -0.69      1.76 o 
   0   9   7       24.97       26.56      2.22 o 
   1   9   7        0.43       -0.20      1.51 o 
   2   9   7        8.42       10.58      2.38 o 
   3   9   7        8.26       17.30      3.34 o 
   4   9   7        1.62        0.25      2.15 o 
  -7  10   7       36.63       46.22      5.51 o 
  -6  10   7       33.59       36.38      4.86 o 
  -5  10   7       34.10       37.97      3.84 o 
  -4  10   7        3.80        3.07      2.28 o 
  -3  10   7      106.50       98.68      4.25 o 
  -2  10   7       12.16       12.17      2.40 o 
  -1  10   7       20.53       18.20      2.57 o 
   0  10   7        0.28        1.31      1.93 o 
   1  10   7        1.08        0.12      2.20 o 
   2  10   7        0.35        0.20      2.21 o 
   3  10   7        6.70       11.96      2.74 o 
  -6  11   7        6.80        6.09      3.40 o 
  -5  11   7        3.36        2.42      2.31 o 
  -4  11   7        3.60        1.99      2.11 o 
  -3  11   7       18.54       24.01      2.90 o 
  -2  11   7        0.00        0.87      2.01 o 
  -1  11   7       20.81       23.30      2.90 o 
   0  11   7       42.57       51.02      5.27 o 
   1  11   7       41.11       37.43      4.57 o 
   2  11   7        0.01       -1.58      3.10 o 
  -6  12   7       17.39       19.56      4.51 o 
  -5  12   7        5.05        5.31      2.58 o 
  -4  12   7       32.05       42.25      4.51 o 
  -3  12   7        9.56       10.11      2.67 o 
  -2  12   7        2.98        0.77      2.17 o 
  -1  12   7        1.72        0.91      2.21 o 
   0  12   7        3.49        6.85      3.57 o 
   1  12   7        6.75        2.75      3.34 o 
  -4  13   7       58.18       71.11      4.76 o 
  -3  13   7        5.33        2.88      2.55 o 
  -2  13   7        5.69       10.79      2.80 o 
  -1  13   7        0.08        1.17      3.57 o 
   0 -14   8        8.39       11.19      4.22 o 
   1 -14   8        0.02        0.70      2.54 o 
   2 -14   8       56.01       62.59      4.49 o 
   3 -14   8        4.74        6.18      2.69 o 
   4 -14   8        0.30       -0.08      2.36 o 
  -1 -13   8       28.77       26.42      4.57 o 
   0 -13   8        0.03        1.99      3.16 o 
   1 -13   8        1.20        1.34      2.28 o 
   2 -13   8       11.55       18.74      3.02 o 
   3 -13   8        2.49        1.93      2.46 o 
   4 -13   8        2.01        2.27      2.46 o 
   5 -13   8       37.40       36.26      4.98 o 
  -2 -12   8       36.67       53.01      5.56 o 
  -1 -12   8        8.69       11.48      3.57 o 
   0 -12   8        0.21       -0.94      1.95 o 
   1 -12   8       30.96       32.53      3.29 o 
   2 -12   8       12.78       11.80      2.64 o 
   3 -12   8       12.34       11.01      2.71 o 
   4 -12   8        9.19       12.19      2.58 o 
   5 -12   8        5.45        6.50      3.40 o 
   6 -12   8        7.64        7.67      3.69 o 
  -3 -11   8        1.69        4.78      2.39 o 
  -2 -11   8       22.38       20.21      3.98 o 
  -1 -11   8       10.81       10.74      2.40 o 
   0 -11   8        0.94        1.27      1.95 o 
   1 -11   8      174.76      181.10      5.49 o 
   2 -11   8       22.45       22.16      2.77 o 
   3 -11   8        0.12        0.66      2.11 o 
   4 -11   8        0.43       -1.06      1.98 o 
   5 -11   8        1.78        0.53      2.99 o 
   6 -11   8        0.37       -0.12      2.75 o 
  -4 -10   8       13.63       13.85      2.07 o 
  -3 -10   8      104.32      108.76      4.12 o 
  -2 -10   8        1.68        1.46      2.14 o 
  -1 -10   8        7.60        8.25      1.82 o 
   0 -10   8       25.21       23.68      2.65 o 
   1 -10   8      223.92      211.13      5.44 o 
   2 -10   8      105.45       99.11      4.12 o 
   3 -10   8       39.54       36.17      4.19 o 
   4 -10   8        2.74        3.23      2.07 o 
   5 -10   8        4.88        3.63      2.13 o 
   6 -10   8        0.04       -1.93      2.81 o 
   7 -10   8        0.13       -1.11      2.87 o 
  -5  -9   8        0.00        0.38      1.58 o 
  -4  -9   8        1.17        0.68      1.46 o 
  -3  -9   8       79.01       80.68      2.69 o 
  -2  -9   8       21.96       17.63      1.55 o 
  -1  -9   8        2.26        2.22      1.27 o 
   0  -9   8      379.16      372.86     16.74 o 
   1  -9   8      218.24      207.53      5.05 o 
   2  -9   8      188.81      176.20      4.95 o 
   3  -9   8       63.72       61.20      2.96 o 
   4  -9   8      147.46      154.70      5.77 o 
   5  -9   8        0.86        1.40      1.59 o 
   6  -9   8        3.04        1.33      2.24 o 
   7  -9   8        0.01       -1.04      2.24 o 
  -5  -8   8        0.78       -1.38      1.44 o 
  -4  -8   8      210.32      229.86      3.90 o 
  -3  -8   8        3.30        4.64      1.29 o 
  -2  -8   8       16.87       13.98      1.21 o 
  -1  -8   8       32.89       36.06      1.78 o 
   0  -8   8       59.74       65.12      2.45 o 
   1  -8   8        4.52        4.25      1.27 o 
   2  -8   8      182.88      194.38      4.27 o 
   3  -8   8       36.55       35.52      2.41 o 
   4  -8   8      200.86      207.86      8.75 o 
   5  -8   8       34.52       29.63      2.88 o 
   6  -8   8        0.54        1.01      2.16 o 
   7  -8   8        5.17        4.33      2.26 o 
  -6  -7   8       44.89       51.84      2.48 o 
  -5  -7   8        2.70        4.29      1.29 o 
  -4  -7   8      214.16      214.45      3.93 o 
  -3  -7   8       12.53       12.60      1.20 o 
  -2  -7   8      109.27       97.95      2.05 o 
  -1  -7   8        8.86       10.42      1.26 o 
   0  -7   8        0.06       -0.53      0.97 o 
   1  -7   8        0.87        1.46      0.76 o 
   2  -7   8      174.01      191.29      2.75 o 
   3  -7   8        1.13       -0.32      1.24 o 
   4  -7   8       94.21       91.01      2.69 o 
   5  -7   8        0.12        0.57      1.29 o 
   6  -7   8       10.39        7.00      1.80 o 
   7  -7   8       79.72       88.67      4.11 o 
   8  -7   8        1.55        0.20      2.21 o 
  -6  -6   8       73.35       77.47      2.40 o 
  -5  -6   8        2.98        1.41      1.20 o 
  -4  -6   8        4.85        3.22      1.22 o 
  -3  -6   8        8.72        6.47      1.07 o 
  -2  -6   8        0.03        0.09      0.86 o 
  -1  -6   8       38.09       37.17      1.53 o 
   0  -6   8        9.38        9.05      1.26 o 
   1  -6   8       33.47       26.22      3.50 o 
   2  -6   8       76.36       74.28      2.13 o 
   3  -6   8      155.48      165.88      3.29 o 
   4  -6   8        0.16       -0.58      0.91 o 
   5  -6   8       38.58       39.25      2.08 o 
   6  -6   8        4.03        2.61      1.59 o 
   7  -6   8       61.15       66.41      3.04 o 
   8  -6   8        1.01        2.67      1.75 o 
  -7  -5   8       67.85       83.92      2.38 o 
  -6  -5   8        1.05        0.63      1.19 o 
  -5  -5   8       98.18      100.51      2.33 o 
  -4  -5   8       23.75       21.42      1.40 o 
  -3  -5   8       40.60       44.43      1.52 o 
  -2  -5   8       61.64       61.53      1.61 o 
  -1  -5   8        0.94        0.59      0.85 o 
   0  -5   8        7.20        5.37      0.93 o 
   1  -5   8        4.81        8.05      1.07 o 
   2  -5   8       55.83       65.30      1.88 o 
   3  -5   8        1.77        1.38      0.76 o 
   4  -5   8       76.83       84.00      2.26 o 
   5  -5   8       89.43       94.62      2.46 o 
   6  -5   8       38.42       35.77      2.49 o 
   7  -5   8       59.66       65.80      2.85 o 
   8  -5   8       18.92       20.09      2.04 o 
  -7  -4   8       20.11       25.99      1.67 o 
  -6  -4   8        8.21        7.72      1.21 o 
  -5  -4   8      195.62      199.46      2.66 o 
  -4  -4   8       85.09       93.77      1.90 o 
  -3  -4   8        3.58        4.36      0.95 o 
  -2  -4   8      102.79      102.41      2.10 o 
  -1  -4   8      338.18      360.27      5.13 o 
   0  -4   8       13.73       16.84      0.95 o 
   1  -4   8       27.52       30.13      0.99 o 
   2  -4   8       14.17       19.71      1.10 o 
   3  -4   8        9.34        9.61      0.85 o 
   4  -4   8      176.32      180.94      3.22 o 
   5  -4   8        4.53        6.91      1.23 o 
   6  -4   8       18.38       19.98      1.83 o 
   7  -4   8        9.01        9.18      1.66 o 
   8  -4   8       17.28       14.84      1.80 o 
  -7  -3   8       37.82       39.98      2.20 o 
  -6  -3   8        2.64        2.76      1.19 o 
  -5  -3   8      134.37      142.73      2.32 o 
  -4  -3   8       97.36      105.37      1.80 o 
  -3  -3   8      102.13      104.85      1.93 o 
  -2  -3   8        3.53        2.93      0.84 o 
  -1  -3   8      242.45      256.08      3.41 o 
   0  -3   8       11.14       10.68      0.76 o 
   1  -3   8      677.01      677.38      6.70 o 
   2  -3   8       87.66       85.36      1.90 o 
   3  -3   8      171.32      171.79      2.42 o 
   4  -3   8       60.52       58.71      1.86 o 
   5  -3   8      225.78      227.90      7.93 o 
   6  -3   8        7.73        8.20      1.48 o 
   7  -3   8       54.06       55.94      2.49 o 
   8  -3   8        3.89        3.57      2.09 o 
  -8  -2   8        1.38        0.45      2.19 o 
  -7  -2   8       17.63       18.11      1.72 o 
  -6  -2   8        8.31       10.79      1.26 o 
  -5  -2   8       66.58       68.97      2.08 o 
  -4  -2   8      515.11      504.55      6.86 o 
  -3  -2   8      402.22      410.41      6.11 o 
  -2  -2   8       64.97       68.56      1.62 o 
  -1  -2   8     1149.10     1164.50     15.01 o 
   0  -2   8       18.53       20.03      1.07 o 
   1  -2   8        8.24        9.31      0.94 o 
   2  -2   8      305.94      288.22      5.50 o 
   3  -2   8      549.20      590.28      7.40 o 
   4  -2   8      287.24      282.62      5.85 o 
   5  -2   8       64.53       65.04      2.37 o 
   6  -2   8        0.12        1.19      1.28 o 
   7  -2   8       25.33       25.39      1.86 o 
   8  -2   8       15.83       13.30      2.23 o 
  -8  -1   8        1.15       -0.32      1.43 o 
  -7  -1   8       28.79       28.09      1.66 o 
  -6  -1   8       38.61       37.28      2.11 o 
  -5  -1   8      119.62      117.18      2.27 o 
  -4  -1   8      236.66      237.35      4.18 o 
  -3  -1   8        0.92        0.76      0.86 o 
  -2  -1   8      113.45      120.35      2.12 o 
  -1  -1   8       21.34       18.60      0.85 o 
   0  -1   8      372.74      370.64      6.51 o 
   1  -1   8      234.07      239.43      2.98 o 
   2  -1   8     1612.41     1626.56     19.36 o 
   3  -1   8        4.66        2.59      0.76 o 
   4  -1   8      519.25      537.02      8.27 o 
   5  -1   8       27.66       28.31      1.73 o 
   6  -1   8       52.15       48.95      2.17 o 
   7  -1   8       29.54       36.65      2.08 o 
  -8   0   8       31.26       29.76      2.00 o 
  -7   0   8      160.22      175.91      3.39 o 
  -6   0   8       15.02       13.48      1.54 o 
  -5   0   8        7.90       10.25      1.19 o 
  -4   0   8       50.20       53.24      1.81 o 
  -3   0   8        0.47       -0.35      0.87 o 
  -2   0   8      222.53      253.57      4.65 o 
  -1   0   8      200.15      229.23      8.48 o 
   0   0   8        0.16        0.33      0.69 o 
   1   0   8      214.71      233.86      3.58 o 
   2   0   8       33.67       36.18      1.25 o 
   3   0   8        1.35        1.46      0.75 o 
   4   0   8       80.41       80.23      1.61 o 
   5   0   8       11.78       11.34      1.26 o 
   6   0   8       12.40       15.27      1.50 o 
   7   0   8        0.22        1.70      1.84 o 
  -8   1   8       16.65       21.08      1.89 o 
  -7   1   8       31.51       30.69      1.96 o 
  -6   1   8        0.09       -0.18      1.30 o 
  -5   1   8        1.77        2.65      1.00 o 
  -4   1   8        1.96        1.19      0.96 o 
  -3   1   8      444.68      502.07     10.85 o 
  -2   1   8       25.98       34.43      1.42 o 
  -1   1   8       61.47       67.74      2.04 o 
   0   1   8       16.37       15.94      0.88 o 
   1   1   8      229.41      240.09      2.34 o 
   2   1   8        0.14        0.71      0.83 o 
   3   1   8       25.37       23.18      1.13 o 
   4   1   8       52.61       55.57      1.46 o 
   5   1   8       33.84       27.40      1.63 o 
   6   1   8        2.64        0.35      1.13 o 
   7   1   8        0.24       -1.34      1.78 o 
  -8   2   8      119.26      132.26      3.35 o 
  -7   2   8       47.20       47.72      2.24 o 
  -6   2   8       43.77       43.63      2.61 o 
  -5   2   8      187.00      179.19      2.47 o 
  -4   2   8       58.26       63.91      1.75 o 
  -3   2   8       71.69       74.67      1.92 o 
  -2   2   8       39.06       39.98      1.45 o 
  -1   2   8        4.50        2.99      0.79 o 
   0   2   8       16.96       18.24      0.95 o 
   1   2   8      467.84      431.58     10.27 o 
   2   2   8      132.33      133.67      2.14 o 
   3   2   8       23.74       20.05      1.10 o 
   4   2   8       16.86       19.61      1.39 o 
   5   2   8       11.73        9.10      1.27 o 
   6   2   8       30.01       33.67      1.82 o 
   7   2   8        9.87       12.92      2.92 o 
  -8   3   8       32.66       48.60      2.69 o 
  -7   3   8       28.25       35.87      2.46 o 
  -6   3   8       21.09       24.62      1.78 o 
  -5   3   8       21.66       13.19      1.17 o 
  -4   3   8       26.07       22.94      1.39 o 
  -3   3   8       14.99       13.87      1.12 o 
  -2   3   8       30.48       33.26      1.39 o 
  -1   3   8       72.84       87.54      4.15 o 
   0   3   8       24.91       22.04      1.31 o 
   1   3   8        9.75       12.28      0.99 o 
   2   3   8       17.96       14.56      1.14 o 
   3   3   8       61.61       60.29      1.72 o 
   4   3   8        4.86        3.63      1.21 o 
   5   3   8        2.12        1.88      1.20 o 
   6   3   8       27.20       26.74      1.54 o 
  -8   4   8        2.46       -0.03      1.82 o 
  -7   4   8        1.52        1.69      1.55 o 
  -6   4   8        7.44        6.74      1.73 o 
  -5   4   8       75.52       55.76      2.23 o 
  -4   4   8        4.78        4.18      1.31 o 
  -3   4   8       21.10       21.48      1.30 o 
  -2   4   8       54.80       71.66      1.71 o 
  -1   4   8        0.06       -0.07      0.87 o 
   0   4   8       55.05       49.93      2.16 o 
   1   4   8       59.44       55.89      1.79 o 
   2   4   8       80.28       79.64      1.96 o 
   3   4   8      106.74      102.83      2.45 o 
   4   4   8      312.92      321.00      6.70 o 
   5   4   8       75.11       73.70      2.36 o 
   6   4   8      119.66      124.89      2.81 o 
  -8   5   8        7.31        8.37      2.06 o 
  -7   5   8       11.45        9.64      2.08 o 
  -6   5   8       21.58       16.47      2.00 o 
  -5   5   8      137.73      128.06      2.91 o 
  -4   5   8       17.56       17.30      1.62 o 
  -3   5   8       26.93       23.24      1.36 o 
  -2   5   8      332.88      317.02     27.88 o 
  -1   5   8        9.38       10.23      1.31 o 
   0   5   8      143.97      140.68      3.04 o 
   1   5   8       23.20       22.91      1.42 o 
   2   5   8      489.71      488.20      5.37 o 
   3   5   8        4.17        4.60      1.56 o 
   4   5   8       30.23       37.10      3.46 o 
   5   5   8        2.81        2.36      1.38 o 
   6   5   8       63.58       79.24      3.74 o 
  -8   6   8        0.29       -1.04      1.94 o 
  -7   6   8        1.66       -0.88      3.30 o 
  -6   6   8       19.48       15.98      2.49 o 
  -5   6   8       29.42       25.91      2.13 o 
  -4   6   8        2.90       -0.53      1.32 o 
  -3   6   8      161.57      166.47      3.44 o 
  -2   6   8     1046.83     1030.65     22.08 o 
  -1   6   8       52.88       55.44      2.28 o 
   0   6   8       88.63       89.46      3.41 o 
   1   6   8       44.21       41.19      2.15 o 
   2   6   8       48.78       43.79      2.09 o 
   3   6   8        5.95        5.56      1.63 o 
   4   6   8        6.30        8.82      1.77 o 
   5   6   8        1.05        1.03      1.43 o 
  -8   7   8        0.07       -2.14      2.14 o 
  -7   7   8        6.79       10.06      2.53 o 
  -6   7   8      122.24      129.53      9.23 o 
  -5   7   8       95.01       92.29      6.66 o 
  -4   7   8      536.89      543.44     22.19 o 
  -3   7   8      161.32      157.98      5.19 o 
  -2   7   8       66.20       67.37      2.88 o 
  -1   7   8       32.87       31.01      2.13 o 
   0   7   8      107.81      103.69      2.79 o 
   1   7   8       86.43       78.83      3.14 o 
   2   7   8       15.88       15.78      1.96 o 
   3   7   8        0.05       -1.02      1.55 o 
   4   7   8       14.31       22.76      2.19 o 
   5   7   8       15.78       19.39      1.93 o 
  -8   8   8       35.01       31.44      5.27 o 
  -7   8   8       11.42       11.54      3.57 o 
  -6   8   8      100.88       97.94      6.15 o 
  -5   8   8       34.48       37.45      3.22 o 
  -4   8   8       18.63       18.96      2.52 o 
  -3   8   8       41.68       37.23      3.06 o 
  -2   8   8        3.17        2.63      1.88 o 
  -1   8   8       20.88       19.27      2.05 o 
   0   8   8      168.95      148.33      6.37 o 
   1   8   8       60.89       56.56      3.13 o 
   2   8   8        0.60        0.07      2.00 o 
   3   8   8       11.39       15.34      2.59 o 
   4   8   8        9.82       12.50      2.50 o 
  -7   9   8        0.56        3.87      3.10 o 
  -6   9   8      261.50      247.61      8.79 o 
  -5   9   8        4.58        4.36      2.21 o 
  -4   9   8       16.41       14.54      2.55 o 
  -3   9   8        0.11       -0.60      1.82 o 
  -2   9   8       34.09       32.35      5.07 o 
  -1   9   8        1.59        3.76      1.96 o 
   0   9   8        8.64        5.36      1.83 o 
   1   9   8        0.00        1.67      2.15 o 
   2   9   8       10.16       10.00      2.55 o 
   3   9   8        6.40        9.69      2.65 o 
  -7  10   8       20.57       20.74      4.45 o 
  -6  10   8        0.33       -1.00      2.93 o 
  -5  10   8        1.17        1.41      2.25 o 
  -4  10   8        4.18        1.99      2.11 o 
  -3  10   8        0.48        0.74      2.09 o 
  -2  10   8       44.70       37.38      3.34 o 
  -1  10   8        2.24        4.66      2.20 o 
   0  10   8        7.06        6.69      2.25 o 
   1  10   8        8.08        9.31      3.28 o 
   2  10   8        8.30        6.97      2.63 o 
   3  10   8       70.48       83.08      6.71 o 
  -6  11   8        3.98        2.23      3.34 o 
  -5  11   8        1.14        1.58      2.22 o 
  -4  11   8        1.32        1.88      2.27 o 
  -3  11   8       12.08        7.14      2.51 o 
  -2  11   8        2.52        0.93      2.13 o 
  -1  11   8        5.67        5.74      2.40 o 
   0  11   8        7.45        4.92      3.10 o 
   1  11   8        3.50        1.93      3.22 o 
   2  11   8       10.62       12.42      3.81 o 
  -5  12   8        5.79        4.67      2.71 o 
  -4  12   8        2.66        4.16      2.65 o 
  -3  12   8       29.84       36.69      3.64 o 
  -2  12   8        1.13        2.07      2.27 o 
  -1  12   8        2.54        2.58      3.51 o 
   0  12   8       40.42       49.97      5.74 o 
  -3  13   8        4.81        6.62      2.67 o 
  -2  13   8        0.07        0.15      2.36 o 
   1 -14   9       10.74       11.04      2.90 o 
   2 -14   9        0.01       -0.68      2.48 o 
   3 -14   9        0.25        1.36      2.56 o 
  -1 -13   9        1.31        1.05      3.51 o 
   0 -13   9       38.62       37.72      5.10 o 
   1 -13   9        0.03       -0.60      2.43 o 
   2 -13   9       19.07       17.92      3.00 o 
   3 -13   9       32.98       34.30      3.67 o 
   4 -13   9        1.50       -0.58      2.38 o 
   5 -13   9        1.38        1.93      3.57 o 
  -2 -12   9       13.64       19.52      5.21 o 
  -1 -12   9       19.73       17.63      3.92 o 
   0 -12   9       43.16       48.80      4.98 o 
   1 -12   9        0.37        4.00      2.28 o 
   2 -12   9       31.44       25.28      3.11 o 
   3 -12   9        8.49        5.12      2.46 o 
   4 -12   9        4.82        7.56      2.52 o 
   5 -12   9        2.65        3.63      3.51 o 
   6 -12   9        1.67        3.28      3.40 o 
  -3 -11   9        3.34        3.55      2.41 o 
  -2 -11   9        0.18        0.26      2.11 o 
  -1 -11   9        2.92        3.53      2.13 o 
   0 -11   9       18.13       16.53      2.57 o 
   1 -11   9        9.07       12.28      2.50 o 
   2 -11   9       97.48       96.18      4.47 o 
   3 -11   9       20.60       24.11      2.96 o 
   4 -11   9        6.58       10.32      2.50 o 
   5 -11   9        0.66       -0.29      3.10 o 
   6 -11   9       19.19       17.63      3.87 o 
  -4 -10   9       17.39       17.60      2.43 o 
  -3 -10   9       24.50       21.93      2.04 o 
  -2 -10   9        0.01        0.32      1.58 o 
  -1 -10   9       56.64       57.91      3.78 o 
   0 -10   9       20.33       16.28      2.42 o 
   1 -10   9       14.74       12.69      2.36 o 
   2 -10   9      874.44      836.98     21.12 o 
   3 -10   9        4.18        3.54      2.10 o 
   4 -10   9       26.31       26.21      2.90 o 
   5 -10   9        0.20        1.41      2.93 o 
   6 -10   9       13.67       16.52      3.87 o 
   7 -10   9        4.36        7.38      3.40 o 
  -4  -9   9       36.63       36.35      2.14 o 
  -3  -9   9       26.93       20.73      2.68 o 
  -2  -9   9       10.17       10.96      1.39 o 
  -1  -9   9        0.02       -0.58      1.19 o 
   0  -9   9      197.21      187.14      7.20 o 
   1  -9   9        1.37        2.50      1.86 o 
   2  -9   9        9.72       14.22      2.72 o 
   3  -9   9       48.18       39.64      3.04 o 
   4  -9   9        8.31        7.79      2.24 o 
   5  -9   9      156.92      160.99      8.44 o 
   6  -9   9        5.60        5.35      2.41 o 
   7  -9   9        2.98        6.15      2.55 o 
  -5  -8   9        2.84        3.34      1.60 o 
  -4  -8   9        0.52        0.34      1.47 o 
  -3  -8   9        2.55       -1.05      1.32 o 
  -2  -8   9       37.44       34.12      1.82 o 
  -1  -8   9       35.03       31.27      3.32 o 
   0  -8   9       77.91       70.55      2.25 o 
   1  -8   9      267.05      265.64     12.73 o 
   2  -8   9      123.35      115.04      6.95 o 
   3  -8   9       40.72       37.68      2.55 o 
   4  -8   9        0.03       -0.66      1.50 o 
   5  -8   9       43.42       38.60      3.12 o 
   6  -8   9       11.32        8.63      2.42 o 
   7  -8   9        4.07        1.68      2.25 o 
  -6  -7   9        1.33        0.12      1.56 o 
  -5  -7   9        0.72        1.74      1.46 o 
  -4  -7   9       66.81       62.86      2.27 o 
  -3  -7   9       95.46       90.87      2.23 o 
  -2  -7   9       16.69       16.66      1.27 o 
  -1  -7   9      105.67       98.29      2.11 o 
   0  -7   9        0.03        0.24      1.03 o 
   1  -7   9      143.38      119.91     10.80 o 
   2  -7   9      133.61      138.84      3.31 o 
   3  -7   9        1.49        1.54      0.98 o 
   4  -7   9       79.68       81.07      2.68 o 
   5  -7   9       37.65       39.03      2.66 o 
   6  -7   9        4.23        2.78      2.12 o 
   7  -7   9        0.44        1.22      2.24 o 
  -6  -6   9       39.80       43.73      2.04 o 
  -5  -6   9        5.19        4.02      1.34 o 
  -4  -6   9        1.72       -0.26      1.21 o 
  -3  -6   9       28.65       28.44      1.65 o 
  -2  -6   9        7.17        7.00      1.10 o 
  -1  -6   9      113.24      106.00      2.09 o 
   0  -6   9       37.18       47.51      6.03 o 
   1  -6   9      197.04      191.72      8.01 o 
   2  -6   9      130.28      137.40      2.61 o 
   3  -6   9       83.36       82.95      3.25 o 
   4  -6   9      115.13      120.45      2.87 o 
   5  -6   9       13.56       11.24      1.81 o 
   6  -6   9       11.40       12.26      1.90 o 
   7  -6   9       26.76       27.37      2.34 o 
  -6  -5   9        0.49       -0.78      1.29 o 
  -5  -5   9       22.65       18.51      1.51 o 
  -4  -5   9       23.20       23.63      1.49 o 
  -3  -5   9        0.14       -0.20      0.89 o 
  -2  -5   9       27.81       29.42      1.49 o 
  -1  -5   9        8.01        7.09      1.04 o 
   0  -5   9       15.68       13.84      0.96 o 
   1  -5   9       44.82       43.17      1.68 o 
   2  -5   9        0.05       -0.32      0.96 o 
   3  -5   9       27.06       28.05      1.34 o 
   4  -5   9       96.78       94.84      2.32 o 
   5  -5   9       31.28       37.76      4.54 o 
   6  -5   9        9.71       10.24      1.82 o 
   7  -5   9        6.44        8.11      1.81 o 
  -7  -4   9        0.71       -1.13      1.41 o 
  -6  -4   9        0.97        1.59      1.36 o 
  -5  -4   9        4.33        2.75      1.28 o 
  -4  -4   9       14.56       17.74      1.30 o 
  -3  -4   9       14.30       11.46      1.08 o 
  -2  -4   9      101.81      110.13      2.01 o 
  -1  -4   9       12.34       12.13      1.06 o 
   0  -4   9       46.07       43.72      3.41 o 
   1  -4   9      183.79      179.54      4.30 o 
   2  -4   9       11.21       11.35      1.18 o 
   3  -4   9      322.49      312.57      5.52 o 
   4  -4   9       39.41       37.02      1.77 o 
   5  -4   9      266.13      271.52      7.05 o 
   6  -4   9        2.37        2.18      1.53 o 
   7  -4   9        7.83        9.95      1.79 o 
  -7  -3   9       12.46       13.38      1.61 o 
  -6  -3   9        0.66       -1.13      1.28 o 
  -5  -3   9       31.93       28.21      1.86 o 
  -4  -3   9      674.64      671.07      9.80 o 
  -3  -3   9       49.81       49.43      1.75 o 
  -2  -3   9      617.84      652.43     14.88 o 
  -1  -3   9      157.82      149.33      2.40 o 
   0  -3   9        3.61        6.09      0.93 o 
   1  -3   9       32.80       35.83      1.62 o 
   2  -3   9       88.62      101.64      2.12 o 
   3  -3   9       45.57       46.19      1.76 o 
   4  -3   9       98.26       94.75      2.10 o 
   5  -3   9        1.21       -0.25      1.38 o 
   6  -3   9        3.75        5.13      1.51 o 
   7  -3   9        3.97        4.38      1.59 o 
  -7  -2   9       18.33       17.47      1.84 o 
  -6  -2   9        2.08        3.23      1.48 o 
  -5  -2   9        6.65        4.36      1.43 o 
  -4  -2   9      520.17      515.64      8.12 o 
  -3  -2   9      522.01      542.76      8.21 o 
  -2  -2   9       53.11       55.09      1.70 o 
  -1  -2   9      475.06      453.67      8.49 o 
   0  -2   9        3.78        2.91      0.84 o 
   1  -2   9      472.86      480.97      8.04 o 
   2  -2   9      117.68      130.27      2.94 o 
   3  -2   9        1.45        0.90      1.02 o 
   4  -2   9       13.28       14.43      1.21 o 
   5  -2   9       28.05       28.97      1.99 o 
   6  -2   9       21.99       20.31      1.78 o 
   7  -2   9       23.95       24.75      1.90 o 
  -8  -1   9        1.23        0.67      1.55 o 
  -7  -1   9        0.09        0.19      1.46 o 
  -6  -1   9        0.01       -0.22      1.37 o 
  -5  -1   9      293.00      316.11      5.90 o 
  -4  -1   9      501.98      513.26      7.64 o 
  -3  -1   9       10.59       10.10      1.13 o 
  -2  -1   9      298.09      302.91      3.79 o 
  -1  -1   9      585.04      590.47      6.27 o 
   0  -1   9        4.88        4.83      0.64 o 
   1  -1   9      504.73      570.93     12.61 o 
   2  -1   9      134.50      142.84      2.30 o 
   3  -1   9      505.82      518.48      8.15 o 
   4  -1   9      219.04      229.02      4.27 o 
   5  -1   9       65.21       65.10      2.46 o 
   6  -1   9        0.27        0.58      1.32 o 
   7  -1   9       26.09       25.06      1.84 o 
  -8   0   9        0.09        0.36      1.56 o 
  -7   0   9        0.00       -0.41      1.44 o 
  -6   0   9        1.91        1.83      1.40 o 
  -5   0   9       96.75       96.76      2.65 o 
  -4   0   9       78.48       71.79      1.98 o 
  -3   0   9       93.23       96.24      2.20 o 
  -2   0   9        0.12        1.65      0.86 o 
  -1   0   9     1409.10     1501.33     25.23 o 
   0   0   9      257.30      269.88      2.84 o 
   1   0   9        6.40        4.61      0.85 o 
   2   0   9       57.41       65.41      1.50 o 
   3   0   9       28.54       27.99      1.31 o 
   4   0   9      112.17      114.10      2.37 o 
   5   0   9        1.00       -0.74      1.17 o 
   6   0   9        0.74        0.28      1.32 o 
   7   0   9        0.55        0.06      1.94 o 
  -8   1   9       33.08       29.42      2.56 o 
  -7   1   9       34.86       41.77      3.40 o 
  -6   1   9        9.28        9.37      1.58 o 
  -5   1   9       48.08       39.61      1.93 o 
  -4   1   9       17.20       21.78      1.39 o 
  -3   1   9       25.39       21.52      1.35 o 
  -2   1   9       11.51       19.40      1.28 o 
  -1   1   9       85.72       90.51      1.80 o 
   0   1   9       47.36       40.01      1.56 o 
   1   1   9      585.44      618.47     12.03 o 
   2   1   9      188.37      192.67      3.12 o 
   3   1   9      245.29      242.69      2.51 o 
   4   1   9       94.32      103.08      2.42 o 
   5   1   9        1.49        1.90      1.19 o 
   6   1   9       10.36       13.03      1.48 o 
   7   1   9        0.20       -0.36      2.08 o 
  -8   2   9        0.34       -1.80      1.80 o 
  -7   2   9        5.84        5.90      1.60 o 
  -6   2   9        2.61        1.85      1.59 o 
  -5   2   9      191.63      198.18      6.48 o 
  -4   2   9       86.00       87.39      2.19 o 
  -3   2   9      192.63      199.38      3.46 o 
  -2   2   9       56.05       55.89      1.91 o 
  -1   2   9        3.70        1.72      0.63 o 
   0   2   9       29.92       34.00      1.57 o 
   1   2   9        0.30       -0.12      0.91 o 
   2   2   9       99.52       98.17      2.12 o 
   3   2   9      398.41      398.91      7.10 o 
   4   2   9       87.06       83.19      2.35 o 
   5   2   9       14.19       13.15      1.44 o 
   6   2   9        2.18        1.70      1.33 o 
  -8   3   9        0.01       -0.45      1.86 o 
  -7   3   9        9.69        7.16      1.50 o 
  -6   3   9        4.17        5.71      1.53 o 
  -5   3   9       10.45       14.49      1.39 o 
  -4   3   9       67.77       71.90      2.29 o 
  -3   3   9      159.35      159.23      2.62 o 
  -2   3   9      339.58      338.25      6.97 o 
  -1   3   9       20.51       22.42      1.23 o 
   0   3   9      146.37      149.67      3.37 o 
   1   3   9       25.17       22.81      1.30 o 
   2   3   9      183.65      194.35      3.66 o 
   3   3   9       21.01       20.43      1.43 o 
   4   3   9      131.07      144.14      4.38 o 
   5   3   9        2.63        1.67      1.18 o 
   6   3   9      150.48      157.61      3.19 o 
  -8   4   9        0.01       -0.89      1.68 o 
  -7   4   9       11.15       14.80      1.89 o 
  -6   4   9        0.35       -0.03      1.45 o 
  -5   4   9       14.19        8.29      1.35 o 
  -4   4   9        8.88       11.53      1.35 o 
  -3   4   9       46.81       50.26      1.95 o 
  -2   4   9      873.73      875.76     19.84 o 
  -1   4   9       59.32       61.55      2.14 o 
   0   4   9      102.78       95.44      2.28 o 
   1   4   9      140.46      155.01      4.68 o 
   2   4   9       14.41       13.35      1.27 o 
   3   4   9        4.15        8.19      1.58 o 
   4   4   9       76.40       82.49      4.31 o 
   5   4   9      147.83      145.08      3.09 o 
   6   4   9        0.03        0.27      1.44 o 
  -8   5   9        1.96        1.88      1.75 o 
  -7   5   9        0.37       -0.91      1.61 o 
  -6   5   9       27.06       23.91      2.69 o 
  -5   5   9      128.77      121.47      3.38 o 
  -4   5   9        0.36       -1.15      1.15 o 
  -3   5   9        2.06        1.21      1.14 o 
  -2   5   9      201.18      200.85      2.99 o 
  -1   5   9       18.52       16.25      1.42 o 
   0   5   9      412.21      420.55      7.19 o 
   1   5   9       80.18       90.80      3.75 o 
   2   5   9      255.18      254.82      9.11 o 
   3   5   9        0.59       -0.02      1.54 o 
   4   5   9        0.68        0.10      1.31 o 
   5   5   9       23.24       26.88      1.92 o 
  -8   6   9        0.03       -2.00      2.00 o 
  -7   6   9        0.37       -1.27      2.11 o 
  -6   6   9       44.70       46.36      3.40 o 
  -5   6   9       20.46       16.17      1.96 o 
  -4   6   9       82.58       81.83      2.71 o 
  -3   6   9      154.66      161.20      3.40 o 
  -2   6   9     1654.39     1645.96     50.72 o 
  -1   6   9      210.00      205.75      5.55 o 
   0   6   9      749.50      722.72     24.49 o 
   1   6   9      178.83      170.94      3.65 o 
   2   6   9      104.71      104.43      3.02 o 
   3   6   9       14.63       15.45      1.95 o 
   4   6   9       72.72       78.78      3.12 o 
   5   6   9        9.71       12.77      1.77 o 
  -8   7   9       21.22       16.35      3.12 o 
  -7   7   9        3.44        2.69      3.05 o 
  -6   7   9      104.46      114.70      6.38 o 
  -5   7   9       49.14       49.41      3.37 o 
  -4   7   9      108.01      104.83      4.22 o 
  -3   7   9       89.93       83.45      3.71 o 
  -2   7   9       24.67       20.24      2.40 o 
  -1   7   9        2.41        1.30      1.55 o 
   0   7   9      235.81      236.34      8.14 o 
   1   7   9       22.94       19.19      1.95 o 
   2   7   9       38.38       38.87      3.06 o 
   3   7   9       22.02       23.30      2.68 o 
   4   7   9       35.69       36.74      3.19 o 
  -7   8   9        2.07        1.35      3.10 o 
  -6   8   9       54.04       68.95      5.74 o 
  -5   8   9        4.17        4.06      2.22 o 
  -4   8   9       51.09       51.57      3.37 o 
  -3   8   9       15.43       15.53      2.38 o 
  -2   8   9      272.78      261.35      5.96 o 
  -1   8   9       16.57       14.85      3.31 o 
   0   8   9      137.33      128.78      3.63 o 
   1   8   9       55.42       43.69      2.61 o 
   2   8   9        2.27        1.18      2.13 o 
   3   8   9       23.30       23.24      2.91 o 
   4   8   9       10.14        8.54      3.16 o 
  -7   9   9        5.46        5.80      3.40 o 
  -6   9   9       10.08       10.37      3.81 o 
  -5   9   9        5.40        4.88      2.17 o 
  -4   9   9       12.08        8.53      2.32 o 
  -3   9   9       18.50       19.92      2.75 o 
  -2   9   9       21.60       23.00      3.05 o 
  -1   9   9        8.62        7.97      2.15 o 
   0   9   9        9.71       11.50      2.38 o 
   1   9   9       16.27        8.69      2.53 o 
   2   9   9        0.07       -0.55      2.27 o 
   3   9   9        6.17        3.65      2.41 o 
  -6  10   9        0.24       -0.06      3.28 o 
  -5  10   9        0.85       -1.47      2.05 o 
  -4  10   9        5.89        6.39      2.55 o 
  -3  10   9       51.12       42.83      4.10 o 
  -2  10   9       14.88       17.08      2.71 o 
  -1  10   9        6.92        4.56      2.29 o 
   0  10   9       16.57       17.28      3.87 o 
   1  10   9       10.48        6.27      3.10 o 
   2  10   9        0.00        0.00      2.99 o 
  -6  11   9        4.08        5.51      3.87 o 
  -5  11   9        0.23       -1.11      2.23 o 
  -4  11   9        9.23        7.78      4.69 o 
  -3  11   9       12.89       13.25      2.69 o 
  -2  11   9       12.37       11.80      2.65 o 
  -1  11   9       75.46       86.04      5.45 o 
   0  11   9        7.55       10.25      3.69 o 
   1  11   9        1.90        3.57      3.10 o 
  -5  12   9       16.57       17.34      3.17 o 
  -4  12   9        1.30        3.80      2.50 o 
  -3  12   9       50.15       69.92      4.39 o 
  -2  12   9        4.24        6.71      2.71 o 
  -1  12   9       11.65       16.40      4.28 o 
   0  12   9        5.20        6.91      3.81 o 
   0 -13  10       26.83       28.23      4.80 o 
   1 -13  10        2.62        2.21      2.38 o 
   2 -13  10       50.65       47.32      3.99 o 
   3 -13  10       15.07       11.81      3.00 o 
   4 -13  10        5.45        7.87      2.75 o 
  -2 -12  10        0.05        0.23      2.36 o 
  -1 -12  10       29.64       27.47      4.45 o 
   0 -12  10        7.90        6.64      2.38 o 
   1 -12  10        5.86        6.94      2.40 o 
   2 -12  10       83.64       78.26      5.83 o 
   3 -12  10       87.93       74.47      4.44 o 
   4 -12  10        0.13        0.82      2.30 o 
   5 -12  10       40.94       43.35      5.39 o 
  -3 -11  10        5.20        7.17      3.28 o 
  -2 -11  10        2.92        3.28      2.28 o 
  -1 -11  10       14.49       15.87      3.98 o 
   0 -11  10        8.61        7.19      2.35 o 
   1 -11  10        4.44        2.48      2.13 o 
   2 -11  10       29.76       27.74      3.15 o 
   3 -11  10        2.33        2.91      2.19 o 
   4 -11  10       13.18       10.13      2.61 o 
   5 -11  10        0.85        1.46      2.93 o 
   6 -11  10        6.44        6.38      3.51 o 
  -4 -10  10       12.18       16.60      2.96 o 
  -3 -10  10       55.60       54.62      5.21 o 
  -2 -10  10        2.51        1.41      2.08 o 
  -1 -10  10       11.36       14.32      2.44 o 
   0 -10  10        0.03        1.32      2.01 o 
   1 -10  10       37.49       38.36      4.22 o 
   2 -10  10      278.95      287.61      6.59 o 
   3 -10  10       99.37       91.79      4.39 o 
   4 -10  10        5.44        5.45      2.28 o 
   5 -10  10        3.39        3.69      3.10 o 
   6 -10  10       14.19       15.70      3.87 o 
  -4  -9  10       12.12       14.48      1.98 o 
  -3  -9  10       73.03       75.81      2.99 o 
  -2  -9  10        0.19        0.53      1.21 o 
  -1  -9  10       25.50       22.56      1.88 o 
   0  -9  10       19.12       19.16      1.65 o 
   1  -9  10        3.26        8.02      2.18 o 
   2  -9  10       40.18       32.05      4.31 o 
   3  -9  10       33.70       26.87      4.63 o 
   4  -9  10        1.37        1.13      1.92 o 
   5  -9  10       13.01       13.77      3.57 o 
   6  -9  10       12.30       12.77      3.57 o 
   7  -9  10        0.21        1.58      2.99 o 
  -5  -8  10       27.25       28.89      2.53 o 
  -4  -8  10       22.89       24.25      2.06 o 
  -3  -8  10       33.87       30.56      2.01 o 
  -2  -8  10      126.52      116.19      2.62 o 
  -1  -8  10        0.45        0.04      1.10 o 
   0  -8  10        0.03       -0.60      1.27 o 
   1  -8  10       34.34       42.17      2.22 o 
   2  -8  10       85.88       85.71      3.71 o 
   3  -8  10        0.40       -0.74      1.49 o 
   4  -8  10        3.28        0.28      1.62 o 
   5  -8  10        0.21       -2.08      2.08 o 
   6  -8  10        0.32       -2.12      2.12 o 
   7  -8  10        0.83       -0.12      2.31 o 
  -5  -7  10        7.36        8.53      1.81 o 
  -4  -7  10       24.37       27.23      2.05 o 
  -3  -7  10      237.09      230.06      5.84 o 
  -2  -7  10       24.87       25.17      1.54 o 
  -1  -7  10       49.16       58.59      1.97 o 
   0  -7  10        9.73        9.64      1.30 o 
   1  -7  10       47.03       54.61      2.63 o 
   2  -7  10        6.51        6.31      1.70 o 
   3  -7  10        7.10        8.72      1.72 o 
   4  -7  10        2.59        1.05      1.61 o 
   5  -7  10        8.62        9.85      2.40 o 
   6  -7  10       11.10       14.31      2.63 o 
   7  -7  10        7.48        8.58      2.57 o 
  -6  -6  10        2.23        0.46      1.83 o 
  -5  -6  10        1.95        0.96      1.57 o 
  -4  -6  10      116.10      125.90      2.97 o 
  -3  -6  10       72.04       74.75      2.53 o 
  -2  -6  10       48.43       47.11      1.82 o 
  -1  -6  10       26.59       27.96      1.58 o 
   0  -6  10        0.01       -0.95      0.95 o 
   1  -6  10      234.89      241.38      3.13 o 
   2  -6  10        0.61        1.36      1.29 o 
   3  -6  10        0.70        0.13      1.25 o 
   4  -6  10        3.30        1.05      1.32 o 
   5  -6  10        4.01        4.66      1.79 o 
   6  -6  10        0.54        1.45      2.04 o 
   7  -6  10        0.00        0.23      2.13 o 
  -6  -5  10        0.13       -0.71      1.77 o 
  -5  -5  10       10.83        7.66      1.55 o 
  -4  -5  10      114.25      117.00      3.16 o 
  -3  -5  10       26.24       22.61      1.40 o 
  -2  -5  10        0.10       -0.72      1.05 o 
  -1  -5  10        6.66        8.79      1.10 o 
   0  -5  10       29.35       31.63      1.49 o 
   1  -5  10      137.95      143.57      3.90 o 
   2  -5  10       60.91       64.74      2.18 o 
   3  -5  10       22.19       25.35      1.74 o 
   4  -5  10        4.04        1.82      1.33 o 
   5  -5  10       10.34       13.35      1.96 o 
   6  -5  10        4.94        4.53      1.70 o 
   7  -5  10        0.30        0.41      1.73 o 
  -7  -4  10        2.70        1.14      1.83 o 
  -6  -4  10        0.05       -0.23      1.50 o 
  -5  -4  10       46.84       56.02      2.68 o 
  -4  -4  10       10.12       11.08      1.27 o 
  -3  -4  10       34.83       33.78      1.81 o 
  -2  -4  10       74.09       77.83      2.29 o 
  -1  -4  10      334.48      327.81      4.15 o 
   0  -4  10      216.64      232.02      7.84 o 
   1  -4  10        8.74       12.40      1.24 o 
   2  -4  10      204.91      199.17      7.19 o 
   3  -4  10      435.10      459.98      8.31 o 
   4  -4  10      241.53      240.93      6.20 o 
   5  -4  10        2.13        1.64      1.56 o 
   6  -4  10        1.00       -0.01      2.32 o 
   7  -4  10        2.58        5.19      1.77 o 
  -7  -3  10        6.17        9.95      1.86 o 
  -6  -3  10        4.62        2.95      1.56 o 
  -5  -3  10      111.80      104.68      2.98 o 
  -4  -3  10        1.58        0.47      1.15 o 
  -3  -3  10        5.87        4.69      1.17 o 
  -2  -3  10      152.99      169.39      3.27 o 
  -1  -3  10      109.81      117.18      2.41 o 
   0  -3  10        2.05        1.57      0.88 o 
   1  -3  10      128.20      121.32      2.35 o 
   2  -3  10        5.18        5.00      1.26 o 
   3  -3  10      192.34      185.13      3.86 o 
   4  -3  10      455.67      459.51      7.84 o 
   5  -3  10        5.11        5.39      1.63 o 
   6  -3  10        0.24        0.57      1.51 o 
   7  -3  10        1.59        0.29      1.55 o 
  -7  -2  10       42.41       40.00      2.86 o 
  -6  -2  10       16.40       19.73      1.86 o 
  -5  -2  10      103.62      105.74      2.92 o 
  -4  -2  10       14.89       15.61      1.51 o 
  -3  -2  10      527.33      512.33     10.12 o 
  -2  -2  10      149.76      169.98      4.47 o 
  -1  -2  10       38.42       39.53      1.78 o 
   0  -2  10        3.19        4.33      0.92 o 
   1  -2  10       11.23       13.29      1.18 o 
   2  -2  10       22.70       24.83      1.39 o 
   3  -2  10       92.77       88.20      2.15 o 
   4  -2  10       26.73       27.49      1.67 o 
   5  -2  10       27.84       25.44      1.97 o 
   6  -2  10       40.55       41.41      2.52 o 
   7  -2  10        0.03        2.65      1.59 o 
  -7  -1  10       29.97       27.92      2.08 o 
  -6  -1  10       43.20       44.90      2.50 o 
  -5  -1  10      138.76      152.40      4.18 o 
  -4  -1  10      150.67      148.84      3.01 o 
  -3  -1  10       40.95       46.23      2.19 o 
  -2  -1  10     1288.86     1330.52     27.48 o 
  -1  -1  10        0.14       -0.26      0.71 o 
   0  -1  10       18.97       19.88      0.95 o 
   1  -1  10        7.31        6.65      1.05 o 
   2  -1  10        0.29        0.03      0.95 o 
   3  -1  10        0.26        0.50      0.99 o 
   4  -1  10        4.43        4.43      1.19 o 
   5  -1  10        0.59       -0.37      1.40 o 
   6  -1  10       30.15       32.13      2.26 o 
   7  -1  10        8.85        9.74      1.73 o 
  -8   0  10        0.14       -0.36      2.05 o 
  -7   0  10       21.72       20.07      1.99 o 
  -6   0  10        9.30        8.09      1.61 o 
  -5   0  10        2.85        3.84      1.31 o 
  -4   0  10      229.48      245.36      5.04 o 
  -3   0  10        2.60        2.77      1.17 o 
  -2   0  10      279.53      265.63      5.08 o 
  -1   0  10      182.18      194.11      5.26 o 
   0   0  10      178.22      213.31      5.14 o 
   1   0  10        1.23        0.69      0.97 o 
   2   0  10        1.79        1.89      0.79 o 
   3   0  10       16.80       16.48      1.07 o 
   4   0  10       11.38       11.27      1.35 o 
   5   0  10        0.02       -1.38      1.38 o 
   6   0  10       15.97       19.78      1.83 o 
   7   0  10        1.09        3.11      1.53 o 
  -8   1  10       57.88       63.02      4.01 o 
  -7   1  10        2.62        3.89      1.64 o 
  -6   1  10        0.09        0.17      1.43 o 
  -5   1  10        2.80        2.01      1.29 o 
  -4   1  10        4.77        7.46      1.39 o 
  -3   1  10       36.28       35.98      1.99 o 
  -2   1  10        7.42        4.62      1.14 o 
  -1   1  10       37.71       37.38      1.41 o 
   0   1  10       20.94       24.60      1.37 o 
   1   1  10        0.01       -0.82      0.94 o 
   2   1  10        4.74        4.84      1.08 o 
   3   1  10        0.00        0.20      0.85 o 
   4   1  10        0.07       -0.84      1.17 o 
   5   1  10        8.50        6.49      1.41 o 
   6   1  10        0.24       -1.33      1.33 o 
  -8   2  10       39.74       52.35      3.21 o 
  -7   2  10        1.55        1.60      2.67 o 
  -6   2  10        0.01       -0.66      1.55 o 
  -5   2  10      203.30      187.59      4.53 o 
  -4   2  10        0.47        1.12      1.24 o 
  -3   2  10       34.47       30.41      1.81 o 
  -2   2  10       32.05       36.48      1.78 o 
  -1   2  10        2.49        1.97      0.99 o 
   0   2  10       12.60       12.01      1.10 o 
   1   2  10        8.06        9.49      1.19 o 
   2   2  10       28.70       31.94      1.56 o 
   3   2  10        0.84        0.27      0.98 o 
   4   2  10       76.16       70.89      2.41 o 
   5   2  10       15.45       14.95      1.56 o 
   6   2  10        2.70        1.74      1.45 o 
  -8   3  10       13.60       17.43      2.35 o 
  -7   3  10        0.00       -1.71      1.71 o 
  -6   3  10        5.34        6.67      2.16 o 
  -5   3  10       37.06       29.82      2.25 o 
  -4   3  10        2.29        2.75      1.31 o 
  -3   3  10      270.63      265.63      6.68 o 
  -2   3  10        5.06        3.98      1.16 o 
  -1   3  10       57.44       57.59      2.00 o 
   0   3  10       31.97       29.55      1.57 o 
   1   3  10       76.15       74.36      2.15 o 
   2   3  10      220.51      231.41      3.82 o 
   3   3  10      212.44      210.74      3.39 o 
   4   3  10      133.85      138.33      2.83 o 
   5   3  10        0.39       -0.29      1.22 o 
   6   3  10      165.75      175.10      3.03 o 
  -8   4  10       14.41       15.54      2.42 o 
  -7   4  10        8.53        5.65      1.77 o 
  -6   4  10        2.27        6.06      1.82 o 
  -5   4  10       60.66       46.47      2.40 o 
  -4   4  10       32.81       27.43      1.80 o 
  -3   4  10      224.62      227.95      5.85 o 
  -2   4  10      114.65      105.51      3.95 o 
  -1   4  10        4.92        5.29      1.21 o 
   0   4  10       52.84       51.76      2.32 o 
   1   4  10      327.65      334.81     16.49 o 
   2   4  10       22.00       21.03      1.65 o 
   3   4  10      187.48      173.13      9.44 o 
   4   4  10       68.47       71.46      3.41 o 
   5   4  10      142.60      147.56      3.91 o 
  -8   5  10        0.66       -0.65      1.86 o 
  -7   5  10       16.16       15.50      2.25 o 
  -6   5  10        1.30        1.60      1.78 o 
  -5   5  10       31.79       31.08      2.05 o 
  -4   5  10       61.00       63.46      3.42 o 
  -3   5  10      330.37      344.21     15.07 o 
  -2   5  10      982.82      780.05    157.65 o 
  -1   5  10      127.39      117.58      3.97 o 
   0   5  10      397.96      381.17      7.85 o 
   1   5  10      441.80      452.78      7.36 o 
   2   5  10       26.60       26.51      1.79 o 
   3   5  10       35.35       36.39      2.74 o 
   4   5  10        1.19        2.44      1.46 o 
   5   5  10       28.05       29.77      2.06 o 
  -7   6  10        2.33        1.17      2.93 o 
  -6   6  10        5.36        8.44      2.08 o 
  -5   6  10       48.67       61.85      2.65 o 
  -4   6  10      106.17      109.34      7.06 o 
  -3   6  10        0.28       -0.33      1.80 o 
  -2   6  10        0.01        1.21      1.80 o 
  -1   6  10      109.95      106.44      3.38 o 
   0   6  10      111.98      104.06      3.23 o 
   1   6  10      108.09      104.83      3.31 o 
   2   6  10       47.16       46.78      3.53 o 
   3   6  10        8.16        7.02      1.82 o 
   4   6  10       34.44       35.40      3.49 o 
   5   6  10       27.60       28.00      4.57 o 
  -7   7  10        0.20       -0.59      2.99 o 
  -6   7  10        2.77       -0.82      2.93 o 
  -5   7  10      123.02      122.41      4.60 o 
  -4   7  10       94.35       98.15      4.25 o 
  -3   7  10      229.39      213.31      5.36 o 
  -2   7  10       93.50       80.45      3.73 o 
  -1   7  10        0.96        1.79      1.86 o 
   0   7  10       47.24       53.21      2.89 o 
   1   7  10        0.11       -1.29      1.53 o 
   2   7  10       12.85       13.94      2.50 o 
   3   7  10        2.81        0.31      2.96 o 
   4   7  10        1.46       -1.61      3.81 o 
  -7   8  10       15.00       14.82      3.98 o 
  -6   8  10       67.44       85.35      6.27 o 
  -5   8  10      102.78      105.30      4.51 o 
  -4   8  10        8.58        7.08      2.19 o 
  -3   8  10        9.96       10.65      2.36 o 
  -2   8  10        7.87        6.52      2.21 o 
  -1   8  10       87.49       83.67      3.93 o 
   0   8  10       67.97       64.57      4.39 o 
   1   8  10        8.14        7.86      2.46 o 
   2   8  10        6.35        5.54      2.38 o 
   3   8  10       21.08       20.63      2.93 o 
  -7   9  10        2.50        5.21      3.63 o 
  -6   9  10       79.33      100.52      6.56 o 
  -5   9  10        9.79        9.88      2.49 o 
  -4   9  10        6.36        4.34      2.72 o 
  -3   9  10       11.13       12.16      2.59 o 
  -2   9  10        2.41        1.93      2.07 o 
  -1   9  10        0.49        0.26      1.96 o 
   0   9  10       21.74       18.98      2.55 o 
   1   9  10        1.27        1.41      2.75 o 
   2   9  10        3.26        2.69      2.99 o 
   3   9  10        0.10       -3.51      3.98 o 
  -6  10  10       28.32       43.35      5.51 o 
  -5  10  10        1.65        2.09      2.34 o 
  -4  10  10        7.37        9.24      2.65 o 
  -3  10  10        5.45        5.73      2.40 o 
  -2  10  10        7.76       12.17      2.58 o 
  -1  10  10        0.02        1.17      2.11 o 
   0  10  10        0.03        0.53      3.10 o 
   1  10  10       43.04       56.18      5.56 o 
   2  10  10        0.93        2.58      3.22 o 
  -5  11  10        7.86        6.65      2.67 o 
  -4  11  10        2.05        2.26      2.46 o 
  -3  11  10      100.93      123.80      5.45 o 
  -2  11  10        0.40        0.04      2.55 o 
  -1  11  10        6.92        7.97      3.75 o 
   0  11  10       21.99       20.74      4.28 o 
  -4  12  10       16.52       18.74      4.63 o 
  -3  12  10        4.76        5.48      2.69 o 
  -2  12  10       11.62       18.83      3.13 o 
   0 -13  11       20.77       24.54      4.86 o 
   1 -13  11        4.73        4.98      2.61 o 
   2 -13  11        1.86        0.67      2.48 o 
   3 -13  11        0.15       -2.01      2.45 o 
  -1 -12  11       44.31       60.72      9.55 o 
   0 -12  11       11.43       10.22      2.69 o 
   1 -12  11        1.50        0.17      2.72 o 
   2 -12  11       99.73      108.41      5.02 o 
   3 -12  11        3.79        1.99      2.56 o 
   4 -12  11        5.04        4.86      2.65 o 
   5 -12  11        9.62       10.08      3.98 o 
  -2 -11  11        0.27        2.77      2.33 o 
  -1 -11  11        2.74        8.12      3.37 o 
   0 -11  11        0.28       -1.77      2.13 o 
   1 -11  11       31.39       32.64      3.33 o 
   2 -11  11      494.10      457.48      8.39 o 
   3 -11  11       12.94       16.31      2.85 o 
   4 -11  11       19.14       20.36      3.95 o 
   5 -11  11        1.90        2.75      3.40 o 
  -3 -10  11       17.19       25.69      3.08 o 
  -2 -10  11        0.99        0.50      1.99 o 
  -1 -10  11        6.01        7.81      1.73 o 
   0 -10  11        9.85        8.08      2.29 o 
   1 -10  11      222.41      213.93      5.90 o 
   2 -10  11       42.50       45.47      3.54 o 
   3 -10  11       28.64       26.80      2.96 o 
   4 -10  11        2.31        0.32      2.17 o 
   5 -10  11       40.51       38.43      4.86 o 
   6 -10  11        0.54       -1.00      3.05 o 
  -4  -9  11      134.19      146.79      4.42 o 
  -3  -9  11        0.15       -0.58      1.75 o 
  -2  -9  11        0.31       -1.07      1.60 o 
  -1  -9  11        7.24        6.09      1.41 o 
   0  -9  11        4.52        0.86      1.93 o 
   1  -9  11       22.53       18.86      2.62 o 
   2  -9  11       44.88       38.23      3.19 o 
   3  -9  11        9.97       10.51      2.38 o 
   4  -9  11       23.09       23.01      2.69 o 
   5  -9  11      134.18      117.68      6.62 o 
   6  -9  11        1.13        1.70      3.10 o 
  -5  -8  11       14.40       14.34      2.14 o 
  -4  -8  11       33.16       26.03      2.20 o 
  -3  -8  11       18.48       14.16      1.82 o 
  -2  -8  11      109.91      106.76      2.63 o 
  -1  -8  11       78.57       70.45      2.43 o 
   0  -8  11        0.02        0.94      1.22 o 
   1  -8  11       20.02       18.01      2.50 o 
   2  -8  11        0.61        0.56      1.85 o 
   3  -8  11       12.53       14.83      2.44 o 
   4  -8  11       13.53        8.85      2.24 o 
   5  -8  11       18.06       18.47      2.84 o 
   6  -8  11        0.29        0.04      2.29 o 
   7  -8  11        5.64        6.11      2.58 o 
  -5  -7  11      167.99      167.82      5.94 o 
  -4  -7  11       18.10       19.22      1.97 o 
  -3  -7  11       17.72       12.30      1.73 o 
  -2  -7  11       37.74       35.63      1.78 o 
  -1  -7  11       20.39       23.25      2.07 o 
   0  -7  11        9.99       11.56      1.49 o 
   1  -7  11       14.87       21.07      4.77 o 
   2  -7  11        8.25        7.94      1.82 o 
   3  -7  11        7.26        7.70      1.71 o 
   4  -7  11       27.15       31.13      2.34 o 
   5  -7  11       49.33       50.62      3.76 o 
   6  -7  11        1.32        2.68      2.25 o 
   7  -7  11       16.24       14.99      2.74 o 
  -6  -6  11        5.31        7.13      2.10 o 
  -5  -6  11       26.68       30.34      2.24 o 
  -4  -6  11      102.69      115.22      3.43 o 
  -3  -6  11        0.41       -0.20      1.20 o 
  -2  -6  11       25.61       24.83      1.60 o 
  -1  -6  11        1.13        1.62      1.17 o 
   0  -6  11        1.52        0.90      1.06 o 
   1  -6  11        0.00       -1.17      1.17 o 
   2  -6  11       18.95       18.71      1.95 o 
   3  -6  11       32.16       34.16      3.20 o 
   4  -6  11       14.93       17.98      2.01 o 
   5  -6  11       55.44       61.33      3.77 o 
   6  -6  11       13.49       16.03      2.63 o 
   7  -6  11       19.54       26.88      3.04 o 
  -6  -5  11        9.82       11.21      2.15 o 
  -5  -5  11        9.99        9.37      1.98 o 
  -4  -5  11       79.88       84.04      3.19 o 
  -3  -5  11        0.01       -0.63      1.13 o 
  -2  -5  11       97.00       98.81      2.63 o 
  -1  -5  11       23.21       21.50      1.45 o 
   0  -5  11        5.99        6.78      1.06 o 
   1  -5  11      419.48      427.95     10.93 o 
   2  -5  11        0.03        0.88      1.28 o 
   3  -5  11       14.30       16.03      1.62 o 
   4  -5  11        0.37        1.04      1.38 o 
   5  -5  11       98.69      103.34      5.41 o 
   6  -5  11       48.96       46.83      3.50 o 
   7  -5  11        3.41        4.16      3.92 o 
  -6  -4  11       14.06       15.89      2.75 o 
  -5  -4  11       23.87       24.19      2.61 o 
  -4  -4  11      103.67      108.23      4.69 o 
  -3  -4  11        5.19        3.29      1.39 o 
  -2  -4  11       35.15       35.84      2.10 o 
  -1  -4  11      417.71      430.56     11.52 o 
   0  -4  11      339.12      349.86      9.19 o 
   1  -4  11      359.82      378.68      8.87 o 
   2  -4  11      294.07      300.48     10.23 o 
   3  -4  11      268.84      278.95      5.30 o 
   4  -4  11      545.32      554.44     13.90 o 
   5  -4  11       38.82       33.34      2.38 o 
   6  -4  11        1.28        0.66      1.70 o 
   7  -4  11        2.58        2.57      2.17 o 
  -7  -3  11        7.11        5.44      1.99 o 
  -6  -3  11        1.12        1.28      1.73 o 
  -5  -3  11       32.05       31.30      2.11 o 
  -4  -3  11       13.67       15.39      1.62 o 
  -3  -3  11      265.70      275.68      4.13 o 
  -2  -3  11      217.88      217.97      5.50 o 
  -1  -3  11      717.85      732.74     14.53 o 
   0  -3  11      212.70      185.93     23.48 o 
   1  -3  11      166.38      174.21      5.13 o 
   2  -3  11        0.66        0.95      1.27 o 
   3  -3  11       55.08       55.34      2.32 o 
   4  -3  11      471.86      483.70     14.86 o 
   5  -3  11        0.83        0.95      1.58 o 
   6  -3  11        0.06       -0.90      1.59 o 
   7  -3  11        3.85        2.42      1.73 o 
  -7  -2  11       77.66       85.22      3.57 o 
  -6  -2  11        9.08       10.62      1.80 o 
  -5  -2  11      123.47      118.52      3.21 o 
  -4  -2  11      148.45      158.23      4.93 o 
  -3  -2  11       93.56      104.68      3.67 o 
  -2  -2  11      526.30      517.92     10.50 o 
  -1  -2  11       97.78       93.67      2.28 o 
   0  -2  11       22.59       24.29      1.35 o 
   1  -2  11        3.89        4.58      1.11 o 
   2  -2  11        2.90        1.58      1.26 o 
   3  -2  11       79.02       74.51      2.16 o 
   4  -2  11       32.94       33.36      2.71 o 
   5  -2  11       47.62       52.50      2.88 o 
   6  -2  11       18.33       18.80      1.97 o 
   7  -2  11       60.41       68.35      3.02 o 
  -7  -1  11       46.73       46.34      3.44 o 
  -6  -1  11       40.72       41.14      2.44 o 
  -5  -1  11      161.63      172.23      6.44 o 
  -4  -1  11       36.03       40.38      2.14 o 
  -3  -1  11        8.83       11.51      1.50 o 
  -2  -1  11      524.07      515.88     12.91 o 
  -1  -1  11        3.19        5.56      0.87 o 
   0  -1  11       27.31       28.75      1.15 o 
   1  -1  11       70.23       69.85      2.16 o 
   2  -1  11       10.72       11.20      1.38 o 
   3  -1  11        0.16       -0.58      1.03 o 
   4  -1  11       29.14       28.99      2.15 o 
   5  -1  11       53.01       52.81      2.73 o 
   6  -1  11        2.53        2.59      1.61 o 
   7  -1  11        8.24        6.89      1.78 o 
  -7   0  11      166.39      204.00      8.00 o 
  -6   0  11       24.61       21.28      2.00 o 
  -5   0  11       15.74       13.03      1.91 o 
  -4   0  11       21.18       22.24      1.75 o 
  -3   0  11      230.99      214.20      6.72 o 
  -2   0  11        0.05        0.16      1.12 o 
  -1   0  11        4.80        7.38      1.08 o 
   0   0  11       52.25       52.41      2.00 o 
   1   0  11      258.95      250.12      6.55 o 
   2   0  11        0.01       -0.27      0.76 o 
   3   0  11        0.35       -0.92      0.92 o 
   4   0  11       14.92       12.68      1.43 o 
   5   0  11       25.35       27.94      2.10 o 
   6   0  11        2.42        4.69      1.70 o 
  -7   1  11       49.24       62.01      5.56 o 
  -6   1  11        1.86        2.64      2.00 o 
  -5   1  11        6.63        4.76      1.43 o 
  -4   1  11       31.32       27.03      1.81 o 
  -3   1  11        9.51       10.00      2.08 o 
  -2   1  11        3.64        2.69      1.18 o 
  -1   1  11        0.14       -0.64      0.64 o 
   0   1  11       67.36       75.58      2.22 o 
   1   1  11       94.45       90.71      2.90 o 
   2   1  11        0.33        0.21      1.04 o 
   3   1  11       46.05       44.54      1.91 o 
   4   1  11       86.27       81.77      2.46 o 
   5   1  11        1.81       -0.32      1.30 o 
   6   1  11        0.41        0.06      1.57 o 
  -7   2  11        5.97        7.62      2.91 o 
  -6   2  11        0.01       -1.02      1.88 o 
  -5   2  11       69.65       69.98      3.08 o 
  -4   2  11       70.66       61.25      2.42 o 
  -3   2  11       14.09       12.29      1.53 o 
  -2   2  11        8.67        6.84      1.30 o 
  -1   2  11        1.44        3.14      1.18 o 
   0   2  11        8.77        9.27      1.14 o 
   1   2  11        5.76        5.93      1.20 o 
   2   2  11       52.91       51.31      1.99 o 
   3   2  11        1.63        3.38      1.09 o 
   4   2  11       22.27       22.51      1.69 o 
   5   2  11       28.41       32.95      2.00 o 
   6   2  11       56.71       60.65      2.94 o 
  -7   3  11        0.33       -2.54      2.54 o 
  -6   3  11        3.10        5.59      2.19 o 
  -5   3  11        2.63        4.27      1.63 o 
  -4   3  11      145.68      129.88      5.54 o 
  -3   3  11      198.61      202.36      5.34 o 
  -2   3  11      268.69      258.09      3.62 o 
  -1   3  11        0.10       -1.13      1.13 o 
   0   3  11        1.24        2.55      1.32 o 
   1   3  11        1.81        1.17      1.16 o 
   2   3  11       45.30       51.01      2.29 o 
   3   3  11        1.84        0.90      1.39 o 
   4   3  11       27.25       31.13      1.88 o 
   5   3  11       34.80       32.70      1.84 o 
  -7   4  11        1.64        1.87      2.27 o 
  -6   4  11       38.79       34.23      3.12 o 
  -5   4  11       14.42       13.48      1.85 o 
  -4   4  11        8.74        5.95      1.68 o 
  -3   4  11       18.57       17.51      1.97 o 
  -2   4  11       48.85       46.13      2.68 o 
  -1   4  11       49.67       52.01      2.49 o 
   0   4  11        1.24       -0.74      1.34 o 
   1   4  11       25.20       24.04      1.78 o 
   2   4  11       89.69       91.01      2.72 o 
   3   4  11       16.90       15.20      1.97 o 
   4   4  11        8.92       11.12      1.61 o 
   5   4  11       51.52       45.84      2.74 o 
  -7   5  11        4.80        1.82      3.16 o 
  -6   5  11        0.46        2.08      2.25 o 
  -5   5  11        0.13       -0.30      1.59 o 
  -4   5  11        2.54        2.87      2.78 o 
  -3   5  11       21.49       18.08      2.44 o 
  -2   5  11      189.48      194.89      5.07 o 
  -1   5  11      383.21      374.54     12.07 o 
   0   5  11       95.92       92.95      3.85 o 
   1   5  11       68.67       63.36      2.77 o 
   2   5  11       60.36       60.10      3.59 o 
   3   5  11       38.98       37.20      3.04 o 
   4   5  11        0.29        0.09      1.57 o 
   5   5  11       15.80       17.60      2.17 o 
  -7   6  11        0.66       -1.64      2.93 o 
  -6   6  11       16.83       19.45      3.98 o 
  -5   6  11        6.53        6.01      2.28 o 
  -4   6  11       65.20       63.61      3.77 o 
  -3   6  11       73.07       68.19      3.87 o 
  -2   6  11        0.37       -0.09      1.86 o 
  -1   6  11        2.94        0.01      1.82 o 
   0   6  11       24.94       26.07      2.21 o 
   1   6  11       66.01       62.90      2.91 o 
   2   6  11        0.25        0.46      2.05 o 
   3   6  11        1.68        0.37      2.64 o 
   4   6  11       15.63       18.70      2.27 o 
  -7   7  11       18.00        9.72      3.69 o 
  -6   7  11       42.54       42.00      5.04 o 
  -5   7  11       15.84       23.70      2.98 o 
  -4   7  11       65.52       66.33      3.80 o 
  -3   7  11        0.25        0.04      1.94 o 
  -2   7  11       59.84       55.70      3.56 o 
  -1   7  11        5.50        4.82      2.09 o 
   0   7  11        8.80        7.72      2.24 o 
   1   7  11       60.77       60.08      3.94 o 
   2   7  11        0.79       -0.95      2.58 o 
   3   7  11        7.10        6.63      2.52 o 
   4   7  11        0.66        1.41      4.16 o 
  -7   8  11       16.99       16.05      4.22 o 
  -6   8  11      145.58      141.64      7.62 o 
  -5   8  11       67.18       81.78      6.91 o 
  -4   8  11        0.04       -1.36      2.02 o 
  -3   8  11        2.42        0.35      2.05 o 
  -2   8  11       23.42       23.76      2.81 o 
  -1   8  11       19.28       20.01      2.71 o 
   0   8  11        5.04        4.03      2.15 o 
   1   8  11        5.61        4.69      2.81 o 
   2   8  11        0.00       -2.10      2.24 o 
   3   8  11       44.72       63.93      6.03 o 
  -6   9  11        1.66        3.46      3.57 o 
  -5   9  11       19.14       22.62      3.13 o 
  -4   9  11        0.31       -1.35      2.17 o 
  -3   9  11        3.74        3.29      2.30 o 
  -2   9  11        3.22        2.16      2.46 o 
  -1   9  11        0.87        0.32      1.99 o 
   0   9  11        0.68       -0.76      2.87 o 
   1   9  11        3.65        4.51      2.99 o 
   2   9  11       12.43       15.87      3.75 o 
  -5  10  11        1.66        0.26      2.43 o 
  -4  10  11        0.33        0.26      2.27 o 
  -3  10  11        5.38        5.16      2.67 o 
  -2  10  11        6.01        9.68      2.53 o 
  -1  10  11        4.93        8.09      2.59 o 
   0  10  11        1.85        2.40      3.34 o 
   1  10  11        3.44        5.04      3.51 o 
  -4  11  11        1.59        1.26      2.36 o 
  -3  11  11       29.46       40.64      3.82 o 
  -2  11  11       36.32       43.46      3.87 o 
  -1  11  11       53.67       67.01      6.03 o 
   2 -13  12       56.54       54.37      4.35 o 
  -1 -12  12        0.06        0.41      3.51 o 
   0 -12  12        2.34        5.14      2.58 o 
   1 -12  12        0.68       -2.14      2.25 o 
   2 -12  12        3.49        5.41      2.75 o 
   3 -12  12      208.08      211.45      6.61 o 
   4 -12  12        3.07        3.05      3.63 o 
  -2 -11  12       26.06       31.38      3.35 o 
  -1 -11  12        0.05        0.06      2.18 o 
   0 -11  12        6.68        9.16      2.44 o 
   1 -11  12        7.46        5.90      2.96 o 
   2 -11  12       32.59       39.05      3.59 o 
   3 -11  12      206.15      181.44      5.80 o 
   4 -11  12        0.02        1.12      2.19 o 
   5 -11  12       48.32       37.43      4.98 o 
  -3 -10  12       12.29       19.39      3.75 o 
  -2 -10  12       14.54       16.47      2.77 o 
  -1 -10  12        0.06       -0.12      1.59 o 
   0 -10  12        4.12        4.34      1.61 o 
   1 -10  12       79.72       74.60      4.16 o 
   2 -10  12       49.13       45.77      3.58 o 
   3 -10  12        7.17        7.71      2.44 o 
   4 -10  12       10.72        6.69      2.49 o 
   5 -10  12       12.58       10.90      3.51 o 
  -4  -9  12       14.00       12.62      2.40 o 
  -3  -9  12        0.90       -0.70      1.88 o 
  -2  -9  12        5.45        3.56      2.19 o 
  -1  -9  12        5.33        3.92      1.61 o 
   0  -9  12       13.08       13.15      1.84 o 
   1  -9  12       10.59        8.00      2.36 o 
   2  -9  12       27.27       21.24      2.78 o 
   3  -9  12        0.04       -1.81      1.88 o 
   4  -9  12       37.27       43.71      3.64 o 
   5  -9  12        0.00       -2.11      2.75 o 
   6  -9  12       12.40        9.08      3.63 o 
  -4  -8  12        0.01       -1.14      1.96 o 
  -3  -8  12       33.25       28.40      2.45 o 
  -2  -8  12        0.25       -0.80      1.36 o 
  -1  -8  12      162.03      161.91      3.27 o 
   0  -8  12        0.17       -1.33      1.58 o 
   1  -8  12       14.76       12.65      2.39 o 
   2  -8  12       11.16        7.26      2.13 o 
   3  -8  12       12.25       10.44      2.31 o 
   4  -8  12        0.13       -0.98      1.92 o 
   5  -8  12        0.15        0.88      2.64 o 
   6  -8  12        0.03        2.05      3.05 o 
  -5  -7  12        2.93        1.22      1.82 o 
  -4  -7  12        7.56        8.60      1.83 o 
  -3  -7  12        9.58        9.43      1.68 o 
  -2  -7  12        0.11       -0.42      1.20 o 
  -1  -7  12        0.05       -1.31      1.31 o 
   0  -7  12        7.75        5.31      1.38 o 
   1  -7  12        2.87        1.95      1.82 o 
   2  -7  12        5.87        5.55      2.07 o 
   3  -7  12       11.45        9.94      2.21 o 
   4  -7  12        0.34        1.93      1.68 o 
   5  -7  12        5.98        2.32      2.37 o 
   6  -7  12        3.23        3.85      2.48 o 
  -5  -6  12        1.42        1.56      1.93 o 
  -4  -6  12       17.03       16.00      2.00 o 
  -3  -6  12        4.12        2.85      1.32 o 
  -2  -6  12      171.35      174.08      3.48 o 
  -1  -6  12        7.65        9.49      1.40 o 
   0  -6  12        9.10        6.81      1.36 o 
   1  -6  12       43.78       39.33      3.04 o 
   2  -6  12        0.06        0.08      1.62 o 
   3  -6  12       55.08       58.36      3.28 o 
   4  -6  12        7.88       10.82      1.93 o 
   5  -6  12       48.66       51.60      3.77 o 
   6  -6  12       60.78       75.60      4.21 o 
  -6  -5  12        8.06       11.59      2.22 o 
  -5  -5  12       35.17       44.10      2.96 o 
  -4  -5  12       66.09       63.00      5.93 o 
  -3  -5  12       21.45       18.23      1.80 o 
  -2  -5  12       90.19       84.05      3.20 o 
  -1  -5  12       42.29       36.96      2.43 o 
   0  -5  12       16.57       12.14      2.13 o 
   1  -5  12        2.68        2.78      1.63 o 
   2  -5  12      275.63      276.37     11.92 o 
   3  -5  12       83.28       84.13      6.20 o 
   4  -5  12      165.47      159.20      4.79 o 
   5  -5  12      166.23      168.56     11.10 o 
   6  -5  12       72.16       70.29      5.89 o 
   7  -5  12        8.86       11.54      4.45 o 
  -6  -4  12       23.16       20.82      2.47 o 
  -5  -4  12        0.67       -0.81      1.79 o 
  -4  -4  12        1.60       -0.57      1.70 o 
  -3  -4  12       24.44       24.30      2.11 o 
  -2  -4  12        0.48        0.07      1.39 o 
  -1  -4  12        0.00        0.67      1.44 o 
   0  -4  12       97.98       78.57      9.69 o 
   1  -4  12       87.71       93.00      2.83 o 
   2  -4  12        6.62        5.44      1.38 o 
   3  -4  12        6.85        7.07      1.48 o 
   4  -4  12       42.81       40.87      2.33 o 
   5  -4  12       85.14       87.31      4.00 o 
   6  -4  12        0.35        0.27      2.13 o 
   7  -4  12        5.13        9.67      4.28 o 
  -6  -3  12       14.70       14.36      2.26 o 
  -5  -3  12        3.45        3.64      2.17 o 
  -4  -3  12        4.59        4.24      1.64 o 
  -3  -3  12      592.65      605.39     14.62 o 
  -2  -3  12      457.99      493.71     11.36 o 
  -1  -3  12      472.22      481.34     12.38 o 
   0  -3  12       59.07       52.31      2.62 o 
   1  -3  12       40.30       35.52      2.04 o 
   2  -3  12      272.17      284.13      9.09 o 
   3  -3  12       15.75       17.83      1.68 o 
   4  -3  12      339.75      361.89     12.70 o 
   5  -3  12       79.75       79.47      3.51 o 
   6  -3  12        0.63        1.01      2.11 o 
  -7  -2  12        0.01       -0.33      2.42 o 
  -6  -2  12       14.63       17.61      2.25 o 
  -5  -2  12       12.76       13.20      2.13 o 
  -4  -2  12      368.02      396.80     15.87 o 
  -3  -2  12      145.87      146.23      3.13 o 
  -2  -2  12       22.41       23.55      1.75 o 
  -1  -2  12        2.67        3.47      1.27 o 
   0  -2  12       46.46       45.84      2.09 o 
   1  -2  12        1.47        1.90      1.29 o 
   2  -2  12       12.83       14.35      1.57 o 
   3  -2  12       64.17       70.14      2.49 o 
   4  -2  12       23.46       29.05      2.26 o 
   5  -2  12       19.06       19.11      2.05 o 
   6  -2  12        0.05        0.48      1.68 o 
  -7  -1  12        1.01       -0.25      2.00 o 
  -6  -1  12        2.83        2.48      1.86 o 
  -5  -1  12       26.59       26.61      2.73 o 
  -4  -1  12       29.85       28.78      2.24 o 
  -3  -1  12      159.77      150.11      4.11 o 
  -2  -1  12        2.05        1.64      1.37 o 
  -1  -1  12       57.74       64.08      1.88 o 
   0  -1  12       43.32       45.04      2.10 o 
   1  -1  12      106.86      101.67      3.20 o 
   2  -1  12        8.91       11.06      1.45 o 
   3  -1  12      135.48      146.98      3.66 o 
   4  -1  12      104.80      108.38      3.66 o 
   5  -1  12       16.25       16.53      2.00 o 
   6  -1  12        3.79        3.61      1.75 o 
  -7   0  12       74.43       86.99      5.04 o 
  -6   0  12       39.13       42.55      3.91 o 
  -5   0  12        0.35       -0.57      1.95 o 
  -4   0  12      175.51      179.19      4.93 o 
  -3   0  12        0.31        0.54      1.31 o 
  -2   0  12      215.20      220.80      6.27 o 
  -1   0  12       57.94       65.57      6.25 o 
   0   0  12       71.49       76.61      2.03 o 
   1   0  12       94.54       90.48      2.66 o 
   2   0  12       20.80       20.21      1.24 o 
   3   0  12        0.00        0.45      1.21 o 
   4   0  12      101.19      108.07      3.40 o 
   5   0  12        0.60       -0.65      1.62 o 
   6   0  12        4.15        3.82      1.75 o 
  -7   1  12       24.49       29.79      2.92 o 
  -6   1  12        3.66        4.99      3.54 o 
  -5   1  12       16.20       20.78      2.60 o 
  -4   1  12       12.14       11.36      1.77 o 
  -3   1  12        6.43        5.25      1.62 o 
  -2   1  12      322.48      309.36      8.40 o 
  -1   1  12       93.41       86.62      6.07 o 
   0   1  12      238.24      211.77      4.75 o 
   1   1  12        0.29       -0.37      1.26 o 
   2   1  12        9.53        7.77      1.45 o 
   3   1  12      116.35      120.45      3.05 o 
   4   1  12       26.25       24.29      2.17 o 
   5   1  12        7.00        5.88      1.80 o 
   6   1  12        2.03        0.04      1.69 o 
  -7   2  12        8.95       11.71      3.18 o 
  -6   2  12        0.39        0.05      2.05 o 
  -5   2  12        8.69        6.23      1.73 o 
  -4   2  12       39.10       35.92      2.57 o 
  -3   2  12        0.02       -0.58      1.46 o 
  -2   2  12      234.27      254.04      9.57 o 
  -1   2  12      239.89      250.82      3.45 o 
   0   2  12       65.04       66.66      2.26 o 
   1   2  12       13.85        9.42      1.32 o 
   2   2  12        1.71        1.07      1.28 o 
   3   2  12       28.92       33.79      1.97 o 
   4   2  12        1.45       -1.07      1.58 o 
   5   2  12        9.30       10.58      1.94 o 
  -7   3  12        0.02        0.59      2.24 o 
  -6   3  12        0.49       -0.04      2.11 o 
  -5   3  12        0.95        1.23      1.60 o 
  -4   3  12       96.16       80.37      3.09 o 
  -3   3  12       20.40       16.11      1.91 o 
  -2   3  12      146.53      137.39      4.31 o 
  -1   3  12       69.78       75.39      3.03 o 
   0   3  12      101.33       98.01      3.28 o 
   1   3  12       22.13       19.14      1.69 o 
   2   3  12        0.68        1.01      1.23 o 
   3   3  12        0.15        0.96      1.47 o 
   4   3  12        1.54       -0.95      1.30 o 
   5   3  12       37.72       33.13      2.98 o 
  -7   4  12        0.00        1.76      2.93 o 
  -6   4  12       59.62       56.18      5.15 o 
  -5   4  12       84.04       78.03      3.81 o 
  -4   4  12        1.02        1.75      1.86 o 
  -3   4  12       21.82       19.45      2.46 o 
  -2   4  12       24.71       23.25      2.78 o 
  -1   4  12      248.92      239.47      5.43 o 
   0   4  12      391.21      400.61     13.57 o 
   1   4  12        7.85        4.07      1.67 o 
   2   4  12       24.98       25.43      2.70 o 
   3   4  12       25.49       23.42      2.69 o 
   4   4  12       49.03       62.73      4.02 o 
   5   4  12        5.54        4.07      2.29 o 
  -7   5  12        3.45        4.04      3.22 o 
  -6   5  12        1.29        0.06      2.93 o 
  -5   5  12       20.94       21.10      2.75 o 
  -4   5  12       28.46       23.82      2.69 o 
  -3   5  12       80.21       79.13      4.02 o 
  -2   5  12       13.99       11.57      2.24 o 
  -1   5  12      670.47      662.93      8.76 o 
   0   5  12        6.20        4.65      1.73 o 
   1   5  12        4.53       -0.14      1.62 o 
   2   5  12       25.68       25.07      2.87 o 
   3   5  12        0.05       -0.85      2.02 o 
   4   5  12        4.03        6.74      1.90 o 
  -7   6  12        0.44        0.88      3.28 o 
  -6   6  12        0.50       -2.11      2.75 o 
  -5   6  12       14.39       17.12      2.73 o 
  -4   6  12        9.61       10.54      2.34 o 
  -3   6  12        9.37        7.25      2.25 o 
  -2   6  12       12.40       15.81      3.72 o 
  -1   6  12       20.46       19.44      2.61 o 
   0   6  12      332.20      318.94      6.42 o 
   1   6  12        9.44        6.56      1.88 o 
   2   6  12       18.81       15.14      2.65 o 
   3   6  12        1.82       -0.14      2.20 o 
   4   6  12       10.49       16.10      3.09 o 
  -6   7  12        3.42       -1.58      3.22 o 
  -5   7  12        2.75        4.74      2.44 o 
  -4   7  12       30.29       32.26      3.14 o 
  -3   7  12        0.36       -1.05      1.86 o 
  -2   7  12      161.21      168.63      5.16 o 
  -1   7  12       30.07       26.74      2.90 o 
   0   7  12       28.08       33.65      3.13 o 
   1   7  12        1.26        3.22      2.93 o 
   2   7  12       23.35       18.56      2.91 o 
   3   7  12       13.31       16.41      3.46 o 
  -6   8  12        3.09        3.57      3.57 o 
  -5   8  12        2.85        1.89      2.29 o 
  -4   8  12        8.89       10.28      2.61 o 
  -3   8  12        0.00        2.71      2.13 o 
  -2   8  12       27.60       27.65      3.02 o 
  -1   8  12       37.64       34.38      3.20 o 
   0   8  12       15.99       21.40      2.84 o 
   1   8  12        1.63        2.93      3.05 o 
   2   8  12       10.28       11.66      3.51 o 
  -6   9  12        1.72        4.28      3.51 o 
  -5   9  12       12.11       16.31      3.00 o 
  -4   9  12        0.18        1.02      2.34 o 
  -3   9  12       43.56       47.04      3.77 o 
  -2   9  12        4.14        6.46      2.53 o 
  -1   9  12        8.06        8.35      2.48 o 
   0   9  12        0.48       -0.41      3.10 o 
   1   9  12       27.31       30.40      4.57 o 
  -5  10  12        0.63        3.22      2.63 o 
  -4  10  12        6.40        6.42      2.53 o 
  -3  10  12        0.35       -0.45      2.30 o 
  -2  10  12        0.56        1.36      2.34 o 
  -1  10  12       34.94       34.80      4.92 o 
   0  10  12        7.37        7.79      3.81 o 
  -3  11  12        7.66       10.00      3.02 o 
  -2  11  12       46.87       58.89      4.53 o 
   0 -12  13       20.26       30.46      5.15 o 
   1 -12  13       12.78       12.38      2.94 o 
   2 -12  13       46.58       51.81      4.26 o 
   3 -12  13        3.63        1.53      2.53 o 
  -1 -11  13        0.43        4.69      3.69 o 
   0 -11  13        0.16        1.02      2.35 o 
   1 -11  13        2.06        5.55      2.54 o 
   2 -11  13       31.50       31.80      3.52 o 
   3 -11  13        1.63        2.15      2.40 o 
   4 -11  13       11.73        9.31      3.63 o 
  -2 -10  13        2.50       -0.40      2.29 o 
  -1 -10  13       19.60       21.41      2.92 o 
   0 -10  13        0.09       -0.53      2.09 o 
   1 -10  13       27.24       28.51      3.60 o 
   2 -10  13        5.42        4.52      2.32 o 
   3 -10  13       15.13       14.93      2.78 o 
   4 -10  13        0.40        3.22      3.16 o 
   5 -10  13        0.74        3.28      3.40 o 
  -3  -9  13       51.75       52.37      4.12 o 
  -2  -9  13       27.17       21.46      2.77 o 
  -1  -9  13       15.42       12.08      3.43 o 
   0  -9  13        3.50        2.90      2.15 o 
   1  -9  13       45.37       56.00      3.82 o 
   2  -9  13       20.29       21.95      2.81 o 
   3  -9  13        5.39        5.06      2.90 o 
   4  -9  13        9.65        7.79      3.34 o 
   5  -9  13        1.66        1.52      3.28 o 
  -4  -8  13       22.55       18.14      2.50 o 
  -3  -8  13       16.94       18.81      2.30 o 
  -2  -8  13       21.63       19.11      1.87 o 
  -1  -8  13      100.94       97.42      2.88 o 
   0  -8  13        0.04       -1.93      1.93 o 
   1  -8  13        0.78        1.89      1.95 o 
   2  -8  13       10.72        8.49      2.42 o 
   3  -8  13        4.68        4.03      2.25 o 
   4  -8  13        4.86        0.82      3.05 o 
   5  -8  13       17.99       14.18      3.81 o 
   6  -8  13        0.30        0.53      3.16 o 
  -4  -7  13        7.05        1.31      2.17 o 
  -3  -7  13       33.47       31.64      2.56 o 
  -2  -7  13       60.46       56.08      2.61 o 
  -1  -7  13       39.12       35.42      2.41 o 
   0  -7  13        1.58       -0.55      1.97 o 
   1  -7  13       15.14       14.39      2.40 o 
   2  -7  13       86.15       82.23      4.12 o 
   3  -7  13        0.29        0.69      1.88 o 
   4  -7  13        1.66        3.63      3.05 o 
   5  -7  13        1.58        0.88      2.75 o 
   6  -7  13        3.31        3.63      3.22 o 
  -5  -6  13        2.61        0.14      1.99 o 
  -4  -6  13        0.71       -0.07      1.90 o 
  -3  -6  13        2.86        0.45      2.21 o 
  -2  -6  13       12.85        9.33      1.78 o 
  -1  -6  13       67.58       56.76      3.52 o 
   0  -6  13       12.02       10.58      2.17 o 
   1  -6  13       30.44       25.66      2.73 o 
   2  -6  13      293.90      285.72     14.03 o 
   3  -6  13       59.70       59.95      3.51 o 
   4  -6  13       89.01      102.95      4.64 o 
   5  -6  13       48.40       45.80      5.51 o 
   6  -6  13       32.94       29.29      3.31 o 
  -5  -5  13        7.92       10.73      2.18 o 
  -4  -5  13       25.37       27.34      2.51 o 
  -3  -5  13       15.05       14.90      2.00 o 
  -2  -5  13        0.01       -0.76      1.55 o 
  -1  -5  13       18.91       17.44      2.48 o 
   0  -5  13       53.87       46.07      3.15 o 
   1  -5  13        0.08       -0.28      1.74 o 
   2  -5  13       12.42       10.38      1.85 o 
   3  -5  13        2.23        3.20      1.72 o 
   4  -5  13       82.72       75.73      4.22 o 
   5  -5  13       42.91       34.41      3.25 o 
   6  -5  13        4.52        4.30      2.50 o 
  -6  -4  13       11.25       14.09      2.39 o 
  -5  -4  13       38.36       32.55      2.63 o 
  -4  -4  13        1.95       -0.74      1.77 o 
  -3  -4  13        4.45        6.21      1.82 o 
  -2  -4  13        0.22       -0.55      1.56 o 
  -1  -4  13       72.23       73.67      3.77 o 
   0  -4  13       72.88       68.83      3.46 o 
   1  -4  13        8.23        8.46      1.75 o 
   2  -4  13      114.10      110.71      5.00 o 
   3  -4  13        0.05       -1.53      1.53 o 
   4  -4  13      127.80      121.38      7.62 o 
   5  -4  13       20.82       23.92      2.93 o 
   6  -4  13        6.74        6.11      2.55 o 
  -6  -3  13       41.92       40.28      3.26 o 
  -5  -3  13       17.62       14.37      2.21 o 
  -4  -3  13       98.94      103.94      8.44 o 
  -3  -3  13      461.87      468.36     15.60 o 
  -2  -3  13      252.89      251.31      9.90 o 
  -1  -3  13       27.14       30.71      2.24 o 
   0  -3  13       42.27       39.98      3.17 o 
   1  -3  13        2.72        2.63      1.58 o 
   2  -3  13        6.56        5.77      1.65 o 
   3  -3  13       42.69       41.58      2.68 o 
   4  -3  13        2.08        0.95      2.03 o 
   5  -3  13        6.11        9.98      2.48 o 
   6  -3  13        0.20        1.66      2.20 o 
  -6  -2  13       42.51       40.14      3.66 o 
  -5  -2  13       21.27       21.01      2.75 o 
  -4  -2  13       32.69       28.82      3.08 o 
  -3  -2  13       51.51       51.49      4.53 o 
  -2  -2  13      326.64      327.80     12.62 o 
  -1  -2  13        0.10       -0.68      1.37 o 
   0  -2  13       33.24       33.30      2.33 o 
   1  -2  13       13.66       12.60      1.78 o 
   2  -2  13        4.87        5.41      1.67 o 
   3  -2  13       53.04       58.41      2.88 o 
   4  -2  13       17.30       18.69      2.60 o 
   5  -2  13        2.70        0.79      2.13 o 
   6  -2  13        1.14        0.05      2.14 o 
  -7  -1  13       12.15       12.58      2.39 o 
  -6  -1  13       28.10       28.41      3.36 o 
  -5  -1  13        0.19        0.11      2.08 o 
  -4  -1  13       15.25       13.11      1.90 o 
  -3  -1  13      212.43      218.84      6.48 o 
  -2  -1  13        0.00        1.32      1.44 o 
  -1  -1  13       16.68       13.78      2.64 o 
   0  -1  13      112.31      110.58      4.21 o 
   1  -1  13       83.64       80.96      3.88 o 
   2  -1  13       31.15       39.36      2.16 o 
   3  -1  13       21.51       24.76      1.88 o 
   4  -1  13        2.51        2.00      2.07 o 
   5  -1  13        2.29        4.68      2.15 o 
   6  -1  13       24.33       25.47      2.94 o 
  -7   0  13        7.00       11.13      3.02 o 
  -6   0  13       16.84       15.36      3.40 o 
  -5   0  13       13.07        9.34      2.32 o 
  -4   0  13       13.93       15.87      1.96 o 
  -3   0  13       38.32       32.13      3.13 o 
  -2   0  13        8.77        8.35      1.73 o 
  -1   0  13       72.46       71.20      4.28 o 
   0   0  13      156.11      160.03      5.62 o 
   1   0  13        7.42        6.53      1.64 o 
   2   0  13        0.10       -0.78      1.31 o 
   3   0  13        0.00        0.62      1.65 o 
   4   0  13       50.43       53.45      4.13 o 
   5   0  13        8.96        8.59      2.33 o 
   6   0  13        6.39        6.16      2.36 o 
  -7   1  13        2.47        4.65      2.12 o 
  -6   1  13        1.34        1.40      2.20 o 
  -5   1  13       15.15       25.55      3.75 o 
  -4   1  13       39.06       39.21      2.70 o 
  -3   1  13       25.15       28.97      3.75 o 
  -2   1  13      122.34      132.80      4.29 o 
  -1   1  13       70.94       63.31      3.60 o 
   0   1  13        2.68        2.39      1.58 o 
   1   1  13       58.68       54.44      2.82 o 
   2   1  13       23.61       19.97      2.05 o 
   3   1  13       40.46       38.21      3.14 o 
   4   1  13       38.70       32.13      2.96 o 
   5   1  13        4.57        6.24      2.36 o 
  -7   2  13        5.08       -0.19      5.33 o 
  -6   2  13        7.89        5.34      2.40 o 
  -5   2  13        3.98        3.76      2.24 o 
  -4   2  13       40.73       40.17      2.76 o 
  -3   2  13       11.44       11.83      2.17 o 
  -2   2  13      430.33      418.60      9.23 o 
  -1   2  13        0.37        0.38      1.90 o 
   0   2  13       32.74       33.36      2.38 o 
   1   2  13       30.38       28.42      2.26 o 
   2   2  13        0.50        0.64      1.96 o 
   3   2  13       70.91       69.74      3.83 o 
   4   2  13        4.27        5.46      2.24 o 
   5   2  13        2.97        2.28      2.23 o 
  -7   3  13        1.93       -1.00      2.99 o 
  -6   3  13        0.77        1.70      2.99 o 
  -5   3  13        4.93        6.53      2.20 o 
  -4   3  13       12.17       12.03      2.32 o 
  -3   3  13        4.60        1.56      1.97 o 
  -2   3  13      131.34      135.33      4.45 o 
  -1   3  13       24.15       19.87      2.51 o 
   0   3  13        3.14        2.48      1.67 o 
   1   3  13        0.00       -0.47      1.55 o 
   2   3  13       43.93       43.52      2.74 o 
   3   3  13       11.81        7.72      2.42 o 
   4   3  13        1.70       -1.06      2.12 o 
   5   3  13       10.26       10.11      3.98 o 
  -7   4  13        0.01        1.64      3.16 o 
  -6   4  13       11.95       18.86      3.92 o 
  -5   4  13        7.04        4.20      2.05 o 
  -4   4  13        7.60       10.12      2.32 o 
  -3   4  13       22.89       21.15      2.73 o 
  -2   4  13       87.83       90.35      4.20 o 
  -1   4  13       10.69       10.01      2.27 o 
   0   4  13        3.00        2.00      1.99 o 
   1   4  13      261.69      262.03      4.88 o 
   2   4  13        3.23        0.86      2.05 o 
   3   4  13       12.86       11.05      2.50 o 
   4   4  13        3.81        5.28      2.41 o 
  -7   5  13       15.64       16.93      4.04 o 
  -6   5  13       63.12       66.60      5.86 o 
  -5   5  13        0.85        1.17      2.15 o 
  -4   5  13        0.43       -0.17      1.96 o 
  -3   5  13        9.00        8.03      2.28 o 
  -2   5  13       14.44       12.56      2.44 o 
  -1   5  13       13.91       12.33      2.42 o 
   0   5  13      176.35      179.01      5.28 o 
   1   5  13       43.86       43.14      3.13 o 
   2   5  13        0.41        0.43      2.10 o 
   3   5  13        0.00       -0.55      2.19 o 
   4   5  13        4.32        3.09      4.07 o 
  -6   6  13        6.30        8.26      3.75 o 
  -5   6  13        6.40        5.45      2.40 o 
  -4   6  13        5.52        3.31      2.15 o 
  -3   6  13        9.81       10.54      2.44 o 
  -2   6  13        9.33        8.93      2.39 o 
  -1   6  13      181.39      197.94      5.59 o 
   0   6  13       87.82       82.44      3.95 o 
   1   6  13        0.70        2.75      2.93 o 
   2   6  13        1.50        2.05      2.93 o 
   3   6  13       23.17       22.22      4.19 o 
  -6   7  13       36.11       45.98      5.68 o 
  -5   7  13       40.10       53.33      4.16 o 
  -4   7  13        0.02       -1.08      1.99 o 
  -3   7  13       49.85       53.15      3.67 o 
  -2   7  13        1.34       -0.23      2.15 o 
  -1   7  13      109.31      102.48      4.54 o 
   0   7  13        0.14       -0.83      1.96 o 
   1   7  13        0.00        1.64      2.87 o 
   2   7  13        7.58        7.97      3.34 o 
  -6   8  13        0.50       -3.34      3.40 o 
  -5   8  13      101.40      133.16      5.49 o 
  -4   8  13        0.15       -0.61      2.13 o 
  -3   8  13       10.07       13.18      2.80 o 
  -2   8  13       25.87       22.79      3.02 o 
  -1   8  13       29.52       29.90      3.27 o 
   0   8  13        0.55        0.35      2.87 o 
   1   8  13        0.51       -1.76      2.99 o 
   2   8  13        8.80        8.38      3.57 o 
  -5   9  13        6.55       11.88      2.98 o 
  -4   9  13        7.12        5.47      2.59 o 
  -3   9  13       37.79       43.09      3.87 o 
  -2   9  13        9.59       17.72      2.98 o 
  -1   9  13        2.66       -0.03      2.36 o 
   0   9  13        0.27        4.45      3.46 o 
  -3  10  13        0.16       -0.45      2.30 o 
  -2  10  13       40.04       48.71      4.42 o 
  -1  10  13        6.95        8.20      3.98 o 
  -1 -11  14       16.44       21.73      4.57 o 
   0 -11  14        0.09       -2.11      2.33 o 
   1 -11  14       14.10        9.60      2.80 o 
   2 -11  14        3.15        5.45      2.67 o 
   3 -11  14       32.29       34.89      3.62 o 
  -2 -10  14        8.37        5.74      3.81 o 
  -1 -10  14        0.77       -0.41      3.16 o 
   0 -10  14       15.13       14.88      2.92 o 
   1 -10  14       58.09       57.69      4.14 o 
   2 -10  14       12.62       14.97      2.84 o 
   3 -10  14       17.48       18.06      3.02 o 
   4 -10  14        3.63        4.80      3.46 o 
  -3  -9  14        3.24        5.68      3.46 o 
  -2  -9  14        8.32       14.29      4.10 o 
  -1  -9  14       43.19       40.46      4.69 o 
   0  -9  14       57.50       64.05      4.16 o 
   1  -9  14        2.49        0.71      2.19 o 
   2  -9  14        0.71        2.19      2.19 o 
   3  -9  14        0.13       -0.57      2.18 o 
   4  -9  14       10.21        7.38      3.46 o 
   5  -9  14        6.71        9.61      3.81 o 
  -3  -8  14        5.28        0.90      2.00 o 
  -2  -8  14       58.12       46.59      3.53 o 
  -1  -8  14        9.27        8.74      1.96 o 
   0  -8  14        3.28        3.35      2.29 o 
   1  -8  14        0.56        0.46      2.08 o 
   2  -8  14        2.50        3.69      2.21 o 
   3  -8  14        0.15       -1.50      2.11 o 
   4  -8  14        1.16        2.69      2.99 o 
   5  -8  14        8.52        4.80      3.40 o 
  -4  -7  14       31.50       29.80      3.38 o 
  -3  -7  14        0.60       -2.26      2.26 o 
  -2  -7  14        2.20        0.95      1.75 o 
  -1  -7  14        1.86        1.35      2.03 o 
   0  -7  14        2.11        2.92      2.13 o 
   1  -7  14        7.71        9.56      2.38 o 
   2  -7  14       92.28       98.14      4.47 o 
   3  -7  14        2.13        5.24      2.15 o 
   4  -7  14        0.27       -1.17      2.81 o 
   5  -7  14        0.01        0.64      3.10 o 
  -5  -6  14        1.55       -0.50      4.77 o 
  -4  -6  14       22.37       18.42      3.02 o 
  -3  -6  14       11.53       12.47      2.67 o 
  -2  -6  14       20.87       19.94      2.67 o 
  -1  -6  14       38.29       36.43      3.25 o 
   0  -6  14        0.48       -0.07      1.93 o 
   1  -6  14       79.30       72.99      4.00 o 
   2  -6  14      122.48      125.34      4.72 o 
   3  -6  14        5.82        6.23      2.28 o 
   4  -6  14       70.41       74.63      5.74 o 
   5  -6  14       92.53       94.02      6.21 o 
   6  -6  14       65.10       61.33      5.74 o 
  -5  -5  14        0.00       -1.38      2.52 o 
  -4  -5  14       14.53       16.23      2.92 o 
  -3  -5  14        7.50        8.01      2.25 o 
  -2  -5  14        0.01       -0.03      1.98 o 
  -1  -5  14       53.78       47.35      3.49 o 
   0  -5  14      135.39      130.67      5.13 o 
   1  -5  14       19.91       17.81      2.53 o 
   2  -5  14        9.98       11.65      2.38 o 
   3  -5  14        0.30        0.12      1.99 o 
   4  -5  14      117.61      119.26      5.54 o 
   5  -5  14      265.39      263.58     25.74 o 
   6  -5  14        0.68       -0.93      2.36 o 
  -5  -4  14        1.26       -1.58      2.40 o 
  -4  -4  14       17.93       18.86      3.87 o 
  -3  -4  14        1.31        1.18      2.05 o 
  -2  -4  14       47.75       43.68      3.54 o 
  -1  -4  14       61.10       59.42      3.62 o 
   0  -4  14      176.90      174.70      4.97 o 
   1  -4  14       20.76       19.10      2.46 o 
   2  -4  14       45.65       43.01      3.40 o 
   3  -4  14        0.09       -0.33      1.64 o 
   4  -4  14        6.54        5.38      2.41 o 
   5  -4  14      175.16      170.18      5.64 o 
   6  -4  14        0.02       -2.31      2.36 o 
  -6  -3  14        6.73        6.54      2.78 o 
  -5  -3  14       12.81        9.92      2.20 o 
  -4  -3  14        8.28        3.10      3.10 o 
  -3  -3  14        2.11        3.79      2.01 o 
  -2  -3  14      467.75      435.46     14.38 o 
  -1  -3  14       24.65       26.39      2.75 o 
   0  -3  14       59.74       54.73      3.66 o 
   1  -3  14        2.98        3.48      2.01 o 
   2  -3  14       19.43       17.04      2.10 o 
   3  -3  14       15.81       15.27      2.09 o 
   4  -3  14        0.22        0.05      2.14 o 
   5  -3  14       70.51       73.69      4.17 o 
   6  -3  14        0.04       -2.15      2.15 o 
  -6  -2  14        0.19       -2.38      2.38 o 
  -5  -2  14        1.34        1.90      3.78 o 
  -4  -2  14       98.00      110.63      5.20 o 
  -3  -2  14       54.85       40.26      3.63 o 
  -2  -2  14      142.82      126.81      4.45 o 
  -1  -2  14        0.01        0.14      1.83 o 
   0  -2  14        0.46       -1.31      1.82 o 
   1  -2  14       25.15       25.59      3.49 o 
   2  -2  14       52.66       47.14      3.58 o 
   3  -2  14        0.02       -0.77      1.64 o 
   4  -2  14        3.64        3.26      2.22 o 
   5  -2  14       15.53       13.52      2.67 o 
  -6  -1  14       46.15       43.38      6.71 o 
  -5  -1  14        0.01       -0.12      2.81 o 
  -4  -1  14       33.00       29.78      2.77 o 
  -3  -1  14      124.52      110.39      4.35 o 
  -2  -1  14       21.29       22.32      2.57 o 
  -1  -1  14        0.00        0.58      1.80 o 
   0  -1  14        4.27        1.76      1.91 o 
   1  -1  14      100.12      103.94      6.59 o 
   2  -1  14       16.28       16.02      2.07 o 
   3  -1  14        8.93        8.01      2.35 o 
   4  -1  14        6.36        3.97      2.35 o 
   5  -1  14        5.68       10.72      2.57 o 
  -6   0  14        6.59        7.09      3.34 o 
  -5   0  14       20.75       18.86      3.87 o 
  -4   0  14        3.27        3.10      2.08 o 
  -3   0  14       41.73       36.54      3.08 o 
  -2   0  14       52.00       48.26      3.36 o 
  -1   0  14        1.44        0.03      2.23 o 
   0   0  14        7.68        9.87      2.19 o 
   1   0  14        1.24        0.93      1.60 o 
   2   0  14       19.59       18.17      2.07 o 
   3   0  14        1.42       -0.17      2.00 o 
   4   0  14       17.70       17.27      2.74 o 
   5   0  14        9.40        4.59      2.43 o 
  -6   1  14        1.37        0.53      2.99 o 
  -5   1  14        2.58        3.40      3.10 o 
  -4   1  14       56.21       46.22      3.39 o 
  -3   1  14        0.54       -1.81      1.84 o 
  -2   1  14       87.26       73.48      3.69 o 
  -1   1  14        0.26        0.52      1.90 o 
   0   1  14        0.07       -1.76      1.82 o 
   1   1  14       25.40       23.10      2.23 o 
   2   1  14       29.04       31.20      2.98 o 
   3   1  14       77.33       74.84      4.07 o 
   4   1  14        2.00        1.41      2.21 o 
   5   1  14        0.66        0.58      2.32 o 
  -6   2  14       14.38       10.72      3.63 o 
  -5   2  14        0.46       -1.58      2.81 o 
  -4   2  14        7.56        3.29      2.13 o 
  -3   2  14      169.58      174.57      5.39 o 
  -2   2  14        6.44        4.60      2.11 o 
  -1   2  14       99.46       93.23      4.08 o 
   0   2  14       43.88       44.42      3.46 o 
   1   2  14       53.35       53.04      3.06 o 
   2   2  14        4.88        5.57      1.82 o 
   3   2  14        9.34        6.70      2.45 o 
   4   2  14       16.59       13.72      2.70 o 
   5   2  14        3.85        4.61      3.05 o 
  -6   3  14       16.09       15.46      3.87 o 
  -5   3  14       29.38       25.13      4.10 o 
  -4   3  14        0.93       -0.91      1.96 o 
  -3   3  14       21.64       18.04      2.64 o 
  -2   3  14       48.89       47.26      4.07 o 
  -1   3  14       11.08        8.76      2.26 o 
   0   3  14        1.20       -0.41      1.89 o 
   1   3  14       16.49       11.60      2.29 o 
   2   3  14       10.52       11.49      2.54 o 
   3   3  14        4.63        2.88      2.35 o 
   4   3  14        4.80        6.63      2.59 o 
  -6   4  14        5.17        4.33      3.40 o 
  -5   4  14        8.88       13.00      3.63 o 
  -4   4  14        3.64        1.46      2.09 o 
  -3   4  14       49.24       45.97      3.44 o 
  -2   4  14        0.07       -0.87      1.99 o 
  -1   4  14        8.27        6.85      2.28 o 
   0   4  14        2.98        1.28      2.04 o 
   1   4  14       23.81       21.21      2.65 o 
   2   4  14       11.70       11.51      2.65 o 
   3   4  14        0.72       -0.73      2.26 o 
   4   4  14        3.94        2.99      2.50 o 
  -6   5  14        7.34       10.25      3.92 o 
  -5   5  14       32.05       36.26      4.74 o 
  -4   5  14        0.00       -1.79      2.02 o 
  -3   5  14        8.77        7.50      2.36 o 
  -2   5  14        0.11        0.45      2.19 o 
  -1   5  14       59.15       59.75      3.89 o 
   0   5  14       70.41       69.41      3.95 o 
   1   5  14       20.53       17.40      3.63 o 
   2   5  14        0.26       -0.18      2.81 o 
   3   5  14       12.24        9.84      3.40 o 
  -6   6  14        0.21       -1.64      3.40 o 
  -5   6  14        3.51        0.88      3.46 o 
  -4   6  14       30.42       34.69      3.36 o 
  -3   6  14        1.07        1.43      2.23 o 
  -2   6  14        3.86        4.92      2.33 o 
  -1   6  14       18.59       14.18      2.63 o 
   0   6  14       12.27       12.53      2.53 o 
   1   6  14       10.72       12.83      3.57 o 
   2   6  14        7.25        8.20      3.16 o 
  -5   7  14        0.58       -1.64      3.22 o 
  -4   7  14        9.67       12.82      3.16 o 
  -3   7  14       18.78       17.40      2.82 o 
  -2   7  14        0.10        1.08      2.32 o 
  -1   7  14        0.01        0.81      2.28 o 
   0   7  14        0.14       -0.82      3.05 o 
   1   7  14        3.55        1.17      2.87 o 
   2   7  14        0.01       -1.41      3.05 o 
  -5   8  14       20.32       24.37      4.86 o 
  -4   8  14       26.03       28.37      3.43 o 
  -3   8  14        8.32        9.51      3.08 o 
  -2   8  14       10.77       13.85      2.86 o 
  -1   8  14        3.34        2.33      2.46 o 
   0   8  14        7.55        6.97      3.40 o 
   1   8  14        1.08        0.76      3.05 o 
  -4   9  14        2.36        6.31      2.71 o 
  -3   9  14        2.33        3.82      2.56 o 
  -2   9  14        2.86        2.93      2.61 o 
  -1   9  14       27.18       29.00      4.92 o 
   1 -11  15        9.37        9.26      2.90 o 
   2 -11  15        0.34       -1.67      2.49 o 
  -1 -10  15        2.23        0.47      3.34 o 
   0 -10  15       38.46       37.49      6.33 o 
   1 -10  15       14.37       18.23      3.10 o 
   2 -10  15        0.57       -2.18      2.18 o 
   3 -10  15        9.79       10.04      2.96 o 
  -2  -9  15        0.13       -0.35      3.51 o 
  -1  -9  15        1.93        1.46      2.40 o 
   0  -9  15       26.19       28.10      3.23 o 
   1  -9  15        1.80        1.82      2.87 o 
   2  -9  15        0.74        2.62      2.55 o 
   3  -9  15        0.12        1.40      2.33 o 
   4  -9  15       37.90       46.69      5.74 o 
  -3  -8  15        0.01       -0.88      3.10 o 
  -2  -8  15        3.08        3.40      3.40 o 
  -1  -8  15       20.67       20.26      2.97 o 
   0  -8  15        3.86        2.27      2.22 o 
   1  -8  15        0.61       -0.75      2.19 o 
   2  -8  15       19.31       21.23      2.97 o 
   3  -8  15        2.94        0.82      2.34 o 
   4  -8  15        4.20        3.75      3.51 o 
  -4  -7  15       14.70       12.19      3.05 o 
  -3  -7  15        0.01       -0.49      2.43 o 
  -2  -7  15       23.94       25.39      3.11 o 
  -1  -7  15        8.84        5.79      2.38 o 
   0  -7  15       23.33       23.33      3.00 o 
   1  -7  15       26.81       20.08      2.84 o 
   2  -7  15        1.27       -0.11      2.07 o 
   3  -7  15       52.68       52.03      3.89 o 
   4  -7  15        5.99        6.50      3.57 o 
   5  -7  15       31.64       28.53      4.39 o 
  -4  -6  15       15.55       15.09      3.04 o 
  -3  -6  15       21.08       18.41      4.57 o 
  -2  -6  15        5.84        6.78      2.40 o 
  -1  -6  15       96.68      107.58      4.76 o 
   0  -6  15        4.16        4.70      2.27 o 
   1  -6  15        2.51        1.22      2.19 o 
   2  -6  15        1.51        1.43      2.13 o 
   3  -6  15       21.70       16.18      2.61 o 
   4  -6  15        2.23        3.51      3.22 o 
   5  -6  15       19.68       18.04      4.04 o 
  -5  -5  15        0.43       -3.37      3.46 o 
  -4  -5  15        2.90       -0.55      3.51 o 
  -3  -5  15        5.02        1.82      2.99 o 
  -2  -5  15       17.14       18.09      2.71 o 
  -1  -5  15       31.00       28.37      3.11 o 
   0  -5  15        0.67       -0.12      1.94 o 
   1  -5  15        4.77        4.74      2.11 o 
   2  -5  15       39.82       34.51      3.14 o 
   3  -5  15        2.90        4.03      2.26 o 
   4  -5  15       98.10       86.64      5.80 o 
   5  -5  15        0.63        2.05      3.16 o 
  -5  -4  15       22.11       17.37      4.19 o 
  -4  -4  15        2.92        2.23      2.93 o 
  -3  -4  15        1.89        1.71      2.17 o 
  -2  -4  15      113.36      112.60      4.57 o 
  -1  -4  15        1.46       -0.97      2.02 o 
   0  -4  15        3.12        4.13      2.19 o 
   1  -4  15        3.38        2.77      2.17 o 
   2  -4  15        1.13        1.46      2.01 o 
   3  -4  15       10.15        8.08      2.36 o 
   4  -4  15        0.39        4.92      3.10 o 
   5  -4  15        4.19        3.81      3.10 o 
  -5  -3  15        1.79       -1.64      2.56 o 
  -4  -3  15        0.21       -1.87      2.93 o 
  -3  -3  15       60.83       63.41      3.69 o 
  -2  -3  15      170.89      164.00      5.05 o 
  -1  -3  15       10.65       12.68      2.55 o 
   0  -3  15        2.65        0.60      1.93 o 
   1  -3  15       23.19       21.55      2.66 o 
   2  -3  15        0.78       -0.67      1.89 o 
   3  -3  15       63.60       64.44      5.33 o 
   4  -3  15       13.19       10.29      3.51 o 
   5  -3  15        3.70        5.08      2.49 o 
  -6  -2  15        8.83        6.47      2.92 o 
  -5  -2  15       10.71       10.95      3.63 o 
  -4  -2  15        2.98        3.10      3.16 o 
  -3  -2  15      151.49      138.28      4.95 o 
  -2  -2  15       78.94       79.37      4.03 o 
  -1  -2  15       94.15       95.71      4.83 o 
   0  -2  15       16.69       20.82      2.65 o 
   1  -2  15        0.00       -1.62      1.84 o 
   2  -2  15       41.12       47.42      3.54 o 
   3  -2  15       19.09       23.50      2.90 o 
   4  -2  15        7.59        7.79      2.59 o 
   5  -2  15        4.66        1.60      2.43 o 
  -6  -1  15       18.56       14.58      4.22 o 
  -5  -1  15        7.37        7.73      3.46 o 
  -4  -1  15        2.42        2.78      2.09 o 
  -3  -1  15        0.01        0.51      1.97 o 
  -2  -1  15       71.66       64.75      3.93 o 
  -1  -1  15      120.88      128.52      4.54 o 
   0  -1  15        3.11        3.91      2.11 o 
   1  -1  15       65.36       62.65      3.84 o 
   2  -1  15        3.43        3.63      2.11 o 
   3  -1  15        6.12        7.55      2.50 o 
   4  -1  15        2.11       -0.12      2.33 o 
   5  -1  15       27.87       28.48      3.28 o 
  -6   0  15       60.40       74.22      5.68 o 
  -5   0  15        2.39        1.93      3.22 o 
  -4   0  15       11.16       10.07      2.40 o 
  -3   0  15        8.27        8.23      2.32 o 
  -2   0  15       10.55       11.60      2.38 o 
  -1   0  15      140.90      140.62      4.82 o 
   0   0  15      189.55      168.69      5.09 o 
   1   0  15       79.69       75.48      3.85 o 
   2   0  15       30.63       29.99      3.43 o 
   3   0  15       16.74       14.48      2.77 o 
   4   0  15        6.03        5.25      2.56 o 
   5   0  15       17.01       16.60      2.96 o 
  -6   1  15       14.29       17.57      4.04 o 
  -5   1  15        1.49        1.23      2.93 o 
  -4   1  15        2.94        4.80      3.08 o 
  -3   1  15       11.34       16.46      2.55 o 
  -2   1  15       36.29       31.33      3.04 o 
  -1   1  15        7.22        7.80      2.33 o 
   0   1  15       24.03       21.06      2.63 o 
   1   1  15        2.15        2.53      1.99 o 
   2   1  15        2.87        3.69      2.93 o 
   3   1  15        9.26        7.60      2.56 o 
   4   1  15       28.28       36.58      3.42 o 
  -6   2  15        5.34        6.09      3.40 o 
  -5   2  15        0.59        0.35      3.10 o 
  -4   2  15       34.68       26.98      3.09 o 
  -3   2  15       87.60       75.14      4.19 o 
  -2   2  15       12.90       13.81      2.55 o 
  -1   2  15      263.56      245.02      5.96 o 
   0   2  15       11.73        9.59      2.32 o 
   1   2  15      127.05      113.73      4.56 o 
   2   2  15        3.19        2.34      2.93 o 
   3   2  15        0.07        0.45      2.28 o 
   4   2  15        9.02       11.51      2.84 o 
  -6   3  15        6.23        3.63      3.28 o 
  -5   3  15       51.64       43.93      5.27 o 
  -4   3  15        0.60        1.69      2.14 o 
  -3   3  15       22.86       22.55      3.10 o 
  -2   3  15        1.79        0.67      2.09 o 
  -1   3  15        6.10        3.83      2.55 o 
   0   3  15       54.38       53.14      3.85 o 
   1   3  15       70.63       69.98      3.94 o 
   2   3  15        0.02       -0.94      2.69 o 
   3   3  15        7.15        9.26      3.34 o 
   4   3  15        0.02        1.52      2.54 o 
  -6   4  15        0.56        1.64      3.16 o 
  -5   4  15        0.08        0.35      3.16 o 
  -4   4  15       55.76       53.39      3.90 o 
  -3   4  15        0.04       -0.16      2.11 o 
  -2   4  15       16.44       22.70      3.02 o 
  -1   4  15       85.27       91.70      7.00 o 
   0   4  15       75.78       76.89      4.16 o 
   1   4  15      126.31      121.67      6.80 o 
   2   4  15        0.00       -0.70      2.64 o 
   3   4  15        2.57        1.17      3.10 o 
  -5   5  15        0.95        0.76      3.46 o 
  -4   5  15       14.42       14.48      2.80 o 
  -3   5  15        5.08        7.76      2.49 o 
  -2   5  15       19.34       22.01      3.04 o 
  -1   5  15       91.99      106.95      4.91 o 
   0   5  15      212.91      220.79      6.09 o 
   1   5  15        7.25       13.71      3.81 o 
   2   5  15        7.01        4.74      3.10 o 
  -5   6  15        8.76        8.26      3.69 o 
  -4   6  15        4.45        5.68      2.53 o 
  -3   6  15        0.05       -0.70      2.23 o 
  -2   6  15        5.13        5.59      2.50 o 
  -1   6  15       31.23       29.69      3.28 o 
   0   6  15        2.69        1.93      3.22 o 
   1   6  15        0.47        2.99      3.34 o 
   2   6  15       17.25       18.57      4.04 o 
  -5   7  15       13.10       18.86      4.63 o 
  -4   7  15        4.52        4.61      2.57 o 
  -3   7  15       23.72       28.86      3.39 o 
  -2   7  15       28.93       33.29      3.54 o 
  -1   7  15       10.85       13.31      2.82 o 
   0   7  15        0.80        1.52      3.10 o 
   1   7  15       21.20       29.29      4.80 o 
  -4   8  15       19.59       23.30      3.42 o 
  -3   8  15        8.16        9.22      2.88 o 
  -2   8  15        2.39        4.35      2.61 o 
  -1   8  15        0.75        2.40      3.34 o 
   0 -10  16        4.73        1.38      2.56 o 
   1 -10  16        3.77        4.93      2.63 o 
   2 -10  16        0.26       -0.16      2.54 o 
  -1  -9  16        3.34        0.64      2.67 o 
   0  -9  16       43.44       41.27      3.82 o 
   1  -9  16        0.28       -0.81      2.33 o 
   2  -9  16       16.05       20.02      3.16 o 
   3  -9  16       55.01       54.36      6.15 o 
  -2  -8  16       16.10       16.93      4.39 o 
  -1  -8  16        0.99        0.50      2.38 o 
   0  -8  16       18.40       18.63      3.08 o 
   1  -8  16        3.05        4.36      2.40 o 
   2  -8  16        6.32        8.11      2.58 o 
   3  -8  16       12.82        8.79      3.63 o 
   4  -8  16        0.34       -0.94      3.34 o 
  -3  -7  16        7.15        3.32      4.39 o 
  -2  -7  16        2.20        3.10      3.40 o 
  -1  -7  16        1.65        1.32      2.38 o 
   0  -7  16        6.56        9.69      2.63 o 
   1  -7  16        0.19       -2.05      2.09 o 
   2  -7  16        0.97        3.36      2.34 o 
   3  -7  16        9.68       13.94      3.75 o 
   4  -7  16       10.40        8.03      3.57 o 
  -4  -6  16       70.29       73.53      7.29 o 
  -3  -6  16       49.81       45.94     10.49 o 
  -2  -6  16       13.67       13.64      2.84 o 
  -1  -6  16       10.62       10.87      2.65 o 
   0  -6  16       21.54       24.10      3.15 o 
   1  -6  16        0.06        0.11      2.15 o 
   2  -6  16        1.06        0.00      2.09 o 
   3  -6  16        0.93        0.00      3.16 o 
   4  -6  16        3.69        1.41      3.34 o 
  -4  -5  16        2.98       -0.59      2.69 o 
  -3  -5  16       18.43       12.89      3.81 o 
  -2  -5  16       26.16       26.89      3.12 o 
  -1  -5  16       90.95       92.98      4.43 o 
   0  -5  16        7.55        5.58      2.37 o 
   1  -5  16        4.74        4.98      2.40 o 
   2  -5  16        0.15       -0.29      2.05 o 
   3  -5  16        0.14        1.93      3.16 o 
   4  -5  16       30.71       22.90      4.10 o 
  -4  -4  16       19.91       20.15      3.98 o 
  -3  -4  16        0.00        0.26      2.31 o 
  -2  -4  16       49.32       52.01      3.83 o 
  -1  -4  16      276.63      272.99      6.71 o 
   0  -4  16        1.50        1.45      2.05 o 
   1  -4  16        1.62        0.39      2.01 o 
   2  -4  16        0.14       -0.85      2.03 o 
   3  -4  16       35.61       40.36      5.04 o 
   4  -4  16        3.07        6.33      3.40 o 
  -5  -3  16        0.09       -0.88      2.99 o 
  -4  -3  16        6.25        5.56      3.51 o 
  -3  -3  16        7.15       11.74      2.62 o 
  -2  -3  16      218.12      235.42      9.08 o 
  -1  -3  16      229.61      237.18      6.15 o 
   0  -3  16       76.77       79.54      4.02 o 
   1  -3  16        2.11        2.27      2.31 o 
   2  -3  16       15.57       16.08      2.67 o 
   3  -3  16      100.60       99.17      6.09 o 
   4  -3  16        1.72       -1.11      2.87 o 
  -5  -2  16        5.37        3.98      3.22 o 
  -4  -2  16        1.27        2.23      3.05 o 
  -3  -2  16       24.98       24.40      2.99 o 
  -2  -2  16       12.39       15.32      2.72 o 
  -1  -2  16       75.41       74.21      4.25 o 
   0  -2  16        7.86        4.45      3.51 o 
   1  -2  16       54.21       48.71      3.62 o 
   2  -2  16       99.34      103.16      4.54 o 
   3  -2  16        4.13        2.93      3.10 o 
   4  -2  16        7.02        8.79      3.40 o 
  -5  -1  16        0.39       -1.23      3.22 o 
  -4  -1  16        8.30        8.49      3.46 o 
  -3  -1  16       32.54       31.95      3.13 o 
  -2  -1  16       19.34       15.55      2.61 o 
  -1  -1  16       72.74       75.55      4.25 o 
   0  -1  16        5.17        4.17      2.23 o 
   1  -1  16        6.44        6.99      2.22 o 
   2  -1  16        0.15        0.53      2.09 o 
   3  -1  16        6.38        6.33      3.28 o 
   4  -1  16        4.51        3.87      3.10 o 
  -5   0  16       39.95       45.92      5.56 o 
  -4   0  16        0.01       -1.13      2.15 o 
  -3   0  16        0.41       -0.72      2.09 o 
  -2   0  16       46.40       47.76      3.56 o 
  -1   0  16       24.82       26.02      3.69 o 
   0   0  16        8.41        6.51      2.72 o 
   1   0  16        5.58        1.87      2.13 o 
   2   0  16        0.96        0.82      2.87 o 
   3   0  16       25.14       16.87      3.57 o 
   4   0  16       11.59        9.55      3.46 o 
  -5   1  16        0.38        1.00      3.28 o 
  -4   1  16        0.11        0.71      2.17 o 
  -3   1  16        0.67        1.04      2.09 o 
  -2   1  16        3.79        3.77      2.25 o 
  -1   1  16       38.70       37.85      3.38 o 
   0   1  16        2.96        0.97      2.20 o 
   1   1  16       56.66       54.85      3.74 o 
   2   1  16       19.51       21.38      3.87 o 
   3   1  16        0.12        0.41      2.93 o 
   4   1  16        8.49       10.31      3.46 o 
  -5   2  16        4.32        5.80      3.40 o 
  -4   2  16        8.45       11.06      2.53 o 
  -3   2  16       47.57       39.07      3.48 o 
  -2   2  16        0.04        3.51      2.15 o 
  -1   2  16        9.06       12.75      2.59 o 
   0   2  16        8.25        8.96      2.40 o 
   1   2  16        0.01        0.34      2.58 o 
   2   2  16        1.35       -0.76      2.87 o 
   3   2  16        2.49        1.29      2.75 o 
  -5   3  16        0.97       -2.69      3.28 o 
  -4   3  16        2.11        1.56      2.30 o 
  -3   3  16        1.76        1.78      2.17 o 
  -2   3  16       15.13       14.32      2.82 o 
  -1   3  16        3.22        1.51      2.21 o 
   0   3  16        9.44        8.86      2.44 o 
   1   3  16       17.41       15.35      3.87 o 
   2   3  16       47.66       39.19      4.86 o 
   3   3  16        0.84        2.58      3.10 o 
  -5   4  16       21.87       26.71      4.86 o 
  -4   4  16        0.35        1.73      2.46 o 
  -3   4  16        0.00        0.22      2.19 o 
  -2   4  16        0.35       -1.18      2.19 o 
  -1   4  16       10.24       13.32      2.81 o 
   0   4  16      195.13      203.32      6.13 o 
   1   4  16       91.98      102.57      6.68 o 
   2   4  16        5.64        7.26      3.28 o 
  -5   5  16       83.57       97.24      6.91 o 
  -4   5  16        7.99        8.42      2.63 o 
  -3   5  16        1.57        2.71      2.44 o 
  -2   5  16        1.60        0.02      2.34 o 
  -1   5  16       75.98       81.49      5.89 o 
   0   5  16       10.75       11.32      2.96 o 
   1   5  16        0.01        2.11      3.10 o 
   2   5  16        6.91        8.14      3.69 o 
  -4   6  16        5.66        5.56      2.59 o 
  -3   6  16        5.97       10.70      2.83 o 
  -2   6  16       52.41       58.62      4.22 o 
  -1   6  16      127.12      138.53      5.38 o 
   0   6  16        1.37        3.28      3.57 o 
   1   6  16        6.31        7.44      3.75 o 
  -3   7  16       46.11       59.08      4.51 o 
  -2   7  16       14.03       11.82      2.91 o 
  -1   7  16       14.81       11.39      2.90 o 
   0  -9  17        0.72       -2.54      2.57 o 
   1  -9  17        3.83        5.10      2.67 o 
  -1  -8  17        9.15       12.19      3.07 o 
   0  -8  17       15.36       21.27      3.37 o 
   1  -8  17        2.78        3.23      2.50 o 
   2  -8  17       20.24       21.06      3.15 o 
   3  -8  17       13.65        5.56      3.69 o 
  -2  -7  17       11.37       17.92      4.51 o 
  -1  -7  17        0.47        0.44      2.44 o 
   0  -7  17        6.88        6.70      2.59 o 
   1  -7  17       10.69        7.82      2.71 o 
   2  -7  17        0.02       -2.15      2.28 o 
   3  -7  17       19.62       18.63      4.39 o 
  -3  -6  17       13.12       12.48      4.04 o 
  -2  -6  17       12.27       14.54      2.85 o 
  -1  -6  17        0.90        0.16      2.34 o 
   0  -6  17        3.32        3.21      2.41 o 
   1  -6  17        9.81        8.34      2.64 o 
   2  -6  17        8.25        8.98      2.60 o 
   3  -6  17       21.69       20.15      4.39 o 
  -3  -5  17       10.83       13.88      3.92 o 
  -2  -5  17        3.47        4.04      2.46 o 
  -1  -5  17        6.97        4.91      2.52 o 
   0  -5  17       49.95       44.15      3.86 o 
   1  -5  17        0.06       -0.35      2.15 o 
   2  -5  17        0.63       -1.88      2.13 o 
   3  -5  17        4.17        2.46      3.16 o 
   4  -5  17        7.08        7.50      3.63 o 
  -4  -4  17        0.06       -1.87      3.34 o 
  -3  -4  17        3.95        3.40      3.57 o 
  -2  -4  17       76.72       78.83      4.40 o 
  -1  -4  17       24.06       21.74      2.98 o 
   0  -4  17       25.03       23.11      3.00 o 
   1  -4  17        1.01        0.48      2.19 o 
   2  -4  17        2.14        4.06      2.44 o 
   3  -4  17       20.96       16.75      4.04 o 
   4  -4  17        2.80        5.56      3.40 o 
  -4  -3  17       17.23        8.08      3.69 o 
  -3  -3  17       35.72       36.51      3.56 o 
  -2  -3  17       24.76       32.03      3.25 o 
  -1  -3  17       11.03       13.09      2.71 o 
   0  -3  17        0.02       -0.37      2.17 o 
   1  -3  17        1.63        0.40      2.13 o 
   2  -3  17       53.20       55.31      5.71 o 
   3  -3  17       28.84       26.89      4.33 o 
   4  -3  17        2.02        3.81      3.34 o 
  -4  -2  17        4.42        7.56      3.75 o 
  -3  -2  17       10.98        6.91      2.50 o 
  -2  -2  17        2.98        2.69      2.24 o 
  -1  -2  17       14.95       17.92      2.80 o 
   0  -2  17        3.62        3.30      2.27 o 
   1  -2  17       13.92       11.65      2.69 o 
   2  -2  17        3.96        2.93      3.28 o 
   3  -2  17        9.03       11.89      3.51 o 
   4  -2  17        0.01        0.88      3.10 o 
  -5  -1  17        1.82        1.05      3.46 o 
  -4  -1  17       64.49       59.34      5.68 o 
  -3  -1  17       15.26       16.54      3.51 o 
  -2  -1  17        5.69        5.44      2.42 o 
  -1  -1  17       28.10       31.69      3.27 o 
   0  -1  17        0.98        0.53      2.11 o 
   1  -1  17        0.46        1.98      2.20 o 
   2  -1  17       19.64       17.16      3.92 o 
   3  -1  17        2.97        4.92      3.34 o 
  -5   0  17        0.96        0.82      3.51 o 
  -4   0  17        9.74        1.99      3.28 o 
  -3   0  17       14.43       17.54      2.94 o 
  -2   0  17        2.25        1.08      2.19 o 
  -1   0  17       42.67       37.06      3.52 o 
   0   0  17        0.67        0.47      2.17 o 
   1   0  17        9.15        8.13      2.40 o 
   2   0  17        1.59       -1.76      2.93 o 
   3   0  17       14.41       13.53      3.87 o 
  -5   1  17        7.15        4.33      3.75 o 
  -4   1  17        0.26       -1.82      3.05 o 
  -3   1  17        9.34        6.87      2.61 o 
  -2   1  17        1.80        1.21      2.36 o 
  -1   1  17        3.36       -0.67      2.11 o 
   0   1  17        0.80       -0.76      2.08 o 
   1   1  17       17.10       12.80      2.67 o 
   2   1  17        2.52        0.64      2.93 o 
   3   1  17        1.53       -0.41      3.05 o 
  -5   2  17        0.44       -2.64      3.40 o 
  -4   2  17       14.59       15.13      2.98 o 
  -3   2  17        2.65        0.89      2.30 o 
  -2   2  17        4.11        5.80      2.48 o 
  -1   2  17        1.03        0.69      2.28 o 
   0   2  17        1.91       -0.24      2.58 o 
   1   2  17        7.05        9.43      3.69 o 
   2   2  17       15.11       12.95      3.69 o 
  -4   3  17        1.06       -1.31      2.34 o 
  -3   3  17        1.42       -2.09      2.09 o 
  -2   3  17        0.37       -0.90      2.23 o 
  -1   3  17        2.09        0.79      2.26 o 
   0   3  17        0.14       -0.59      2.38 o 
   1   3  17        5.24        7.03      3.63 o 
   2   3  17        1.25        1.05      3.28 o 
  -4   4  17        2.30        3.18      2.63 o 
  -3   4  17        0.91        2.06      2.46 o 
  -2   4  17        0.21       -0.05      2.36 o 
  -1   4  17        3.84        4.24      2.54 o 
   0   4  17       34.49       39.85      3.69 o 
   1   4  17        1.48        0.88      3.22 o 
  -4   5  17        0.28       -1.27      2.40 o 
  -3   5  17        9.26        9.49      3.31 o 
  -2   5  17        0.59        2.09      2.46 o 
  -1   5  17       15.20        9.55      2.94 o 
   0   5  17        0.84       -0.06      3.22 o 
  -3   6  17       12.82       15.93      3.11 o 
  -2   6  17        0.35        0.90      2.63 o 
  -1   6  17       17.22       15.65      3.17 o 
  -1  -7  18        1.34        2.43      2.73 o 
   0  -7  18       26.14       21.84      3.36 o 
   1  -7  18        0.38        0.27      2.51 o 
   2  -7  18        3.92        5.10      2.68 o 
  -2  -6  18        0.02       -2.23      3.28 o 
  -1  -6  18       36.20       33.75      3.56 o 
   0  -6  18       12.00        9.43      2.75 o 
   1  -6  18        0.10       -2.34      2.34 o 
   2  -6  18        4.68        5.10      2.73 o 
  -2  -5  18       11.26        7.66      2.63 o 
  -1  -5  18       21.67       22.31      3.33 o 
   0  -5  18        0.18       -0.12      2.51 o 
   1  -5  18        0.05        1.20      2.39 o 
   2  -5  18        0.63        1.46      3.46 o 
   3  -5  18        4.38        5.45      3.69 o 
  -3  -4  18       13.82        9.37      3.87 o 
  -2  -4  18       26.18       22.27      3.21 o 
  -1  -4  18      153.47      163.41      5.92 o 
   0  -4  18      103.46      112.14     10.25 o 
   1  -4  18       21.58       23.69      3.19 o 
   2  -4  18       25.99       33.21      4.98 o 
   3  -4  18        6.00        3.81      3.40 o 
  -3  -3  18       38.87       35.62      5.27 o 
  -2  -3  18        0.01       -0.23      2.36 o 
  -1  -3  18        4.33        3.46      2.46 o 
   0  -3  18       30.94       27.60      3.33 o 
   1  -3  18        0.72        1.55      2.26 o 
   2  -3  18        3.89        5.10      3.40 o 
   3  -3  18        5.54        6.74      3.63 o 
  -4  -2  18        2.59        9.90      4.10 o 
  -3  -2  18       56.71       59.51      5.95 o 
  -2  -2  18        1.63        3.37      2.38 o 
  -1  -2  18       74.36       83.55      4.74 o 
   0  -2  18       36.35       38.50      3.69 o 
   1  -2  18        0.06       -0.58      2.34 o 
   2  -2  18       34.47       25.60      4.45 o 
   3  -2  18        6.07        4.45      3.51 o 
  -4  -1  18       27.34       22.32      4.57 o 
  -3  -1  18        0.19       -1.99      2.29 o 
  -2  -1  18        0.31       -2.00      2.17 o 
  -1  -1  18       20.41       21.43      3.04 o 
   0  -1  18        2.90        1.05      2.44 o 
   1  -1  18        0.16       -0.08      2.30 o 
   2  -1  18       10.11       10.43      3.87 o 
   3  -1  18        8.01        4.92      3.51 o 
  -4   0  18        4.65        2.11      3.75 o 
  -3   0  18        0.19        1.03      2.53 o 
  -2   0  18        3.48        4.89      2.52 o 
  -1   0  18       43.96       43.14      3.81 o 
   0   0  18        6.69        5.33      2.53 o 
   1   0  18        3.51        0.31      2.22 o 
   2   0  18        9.81       10.84      3.92 o 
  -4   1  18        4.90        4.98      3.92 o 
  -3   1  18        4.20        1.03      2.46 o 
  -2   1  18       47.10       49.13      4.09 o 
  -1   1  18        6.40        2.55      2.49 o 
   0   1  18        4.38        1.85      2.44 o 
   1   1  18        1.84        2.34      3.28 o 
   2   1  18        7.44        7.03      3.46 o 
  -4   2  18        0.54       -3.40      3.40 o 
  -3   2  18       35.23       40.21      4.60 o 
  -2   2  18       23.88       28.27      3.44 o 
  -1   2  18       26.28       37.39      3.75 o 
   0   2  18        2.75        4.27      2.69 o 
   1   2  18       40.63       44.28      5.33 o 
  -3   3  18        5.31        9.06      3.28 o 
  -2   3  18        0.22        0.02      2.38 o 
  -1   3  18        0.10       -0.27      2.34 o 
   0   3  18       43.52       48.03      5.74 o 
   1   3  18       89.79       97.88      7.15 o 
  -3   4  18        2.19        0.58      2.65 o 
  -2   4  18       11.55       16.38      3.06 o 
  -1   4  18       13.33       22.00      3.31 o 
   0   4  18       45.77       58.58      5.92 o 
  -1  -5  19        5.53        7.25      2.84 o 
   0  -5  19      163.43      174.88      9.40 o 
   1  -5  19        1.47        2.73      2.61 o 
  -2  -4  19       34.23       31.53      3.74 o 
  -1  -4  19       13.43       15.67      3.19 o 
   0  -4  19       45.10       41.85      3.85 o 
   1  -4  19       34.46       35.92      3.77 o 
  -2  -3  19        0.13        0.54      2.47 o 
  -1  -3  19       10.32       11.97      3.04 o 
   0  -3  19       13.61       15.43      3.13 o 
   1  -3  19        5.24        3.60      2.69 o 
   2  -3  19       44.42       48.09      5.97 o 
  -2  -2  19        1.62       -0.52      2.57 o 
  -1  -2  19        0.02        1.94      2.50 o 
   0  -2  19       31.94       33.30      3.68 o 
   1  -2  19       18.79       18.52      3.13 o 
   2  -2  19        6.81        9.02      3.98 o 
  -3  -1  19        0.05       -2.11      2.44 o 
  -2  -1  19        2.20        3.12      2.60 o 
  -1  -1  19        1.24        0.53      2.49 o 
   0  -1  19        4.48        3.92      2.64 o 
   1  -1  19        0.33        1.41      3.51 o 
  -3   0  19        3.71        1.03      2.63 o 
  -2   0  19        1.18        1.84      2.54 o 
  -1   0  19        4.57        3.03      3.08 o 
   0   0  19        0.42       -0.21      2.55 o 
   1   0  19        9.51       12.83      4.22 o 
  -2   1  19        0.67        0.83      2.40 o 
  -1   1  19       65.68       74.62      4.74 o 
   0   1  19        0.03       -1.39      2.54 o 
   1   1  19        0.02       -2.52      3.16 o 
  -2   2  19       27.42       30.38      3.75 o 
  -1   2  19        6.18        4.96      2.75 o 
   0   2  19       20.65       20.62      4.57 o 
                                                 
